# Supplementary material for: ARID1A mutation sensitizes most ovarian clear cell carcinomas to BET inhibitors
Source: Oncogene. 2018 May 15;37(33):4611–25. doi: 10.1038/s41388-018-0300-6 (PMC6095834; doi:10.1038/s41388-018-0300-6)
Supplement: Supplementary file 7 — Suppl Data file [file 41388_2018_300_MOESM7_ESM.xlsx]

## Sheet: ES2
Tag	GeneSymbol	Gene_Identifier	t0_bio1_norm	t0_bio2_norm	t0_bio3_norm	t1_bio1_norm	t1_bio2_norm	t1_bio3_norm	baseMean	baseMeanA	baseMeanB	foldChange	log2FoldChange	pval	padj	log2FoldChangeFitted	log2FoldChangeMinFitted	log2FoldChangeZscore
TRCN0000000259	PDK3	5165	285	254	270	1763	1745	2116	1072.17	269.667	1874.67	6.95179	2.79738	1.27e-42	1.16e-40	0.046739	2.75065	2.2543
TRCN0000000260	PDK3	5165	482	426	416	1936	1425	1506	1031.83	441.333	1622.33	3.67598	1.87813	3.24e-20	4.24e-19	0.0465581	1.83157	1.51325
TRCN0000000262	PDK3	5165	213	218	186	1231	876	887	601.833	205.667	998	4.85251	2.27873	1.1e-21	1.67e-20	0.0144927	2.26424	1.83619
TRCN0000000354	ACVRL1	94	367	432	497	204	200	175	312.5	432	193	0.446759	-1.16243	0.000731561	0.00147603	-0.0334191	-1.12901	-0.937891
TRCN0000000356	ACVRL1	94	539	385	416	1537	2159	1787	1137.17	446.667	1827.67	4.09179	2.03273	9.17e-25	1.85e-23	0.0453739	1.98736	1.63788
TRCN0000000357	ACVRL1	94	20	28	22	113	77	66	54.3333	23.3333	85.3333	3.65714	1.87072	0.000740583	0.00149232	-0.0964129	1.96713	1.50727
TRCN0000000359	BTK	695	646	532	1269	791	346	221	634.167	815.667	452.667	0.554965	-0.849531	0.00145437	0.00278386	0.0183022	-0.867833	-0.685648
TRCN0000000360	BTK	695	1883	2292	2780	888	2096	1742	1946.83	2318.33	1575.33	0.679511	-0.557431	0.00404574	0.00715527	-0.00131176	-0.556119	-0.450173
TRCN0000000361	BTK	695	590	726	635	2136	1919	1957	1327.17	650.333	2004	3.0815	1.62363	1.53e-17	1.52e-16	0.034823	1.58881	1.30808
TRCN0000000362	CDK4	1019	1144	1654	1436	377	572	520	950.5	1411.33	489.667	0.346953	-1.52719	1.04e-09	4.61e-09	0.0431972	-1.57038	-1.23194
TRCN0000000363	CDK4	1019	588	569	360	413	987	961	646.333	505.667	787	1.55636	0.638177	0.00693219	0.0117241	0.0196483	0.618529	0.513662
TRCN0000000364	CDK4	1019	50	81	70	266	126	206	133.167	67	199.333	2.97512	1.57295	6.24e-05	0.000149251	-0.0743355	1.64729	1.26723
TRCN0000000367	FGFR2	2263	527	398	385	410	958	698	562.667	436.667	688.667	1.5771	0.657273	0.00755827	0.012736	0.00938876	0.647885	0.529057
TRCN0000000368	FGFR2	2263	646	832	466	2655	4116	5299	2335.67	648	4023.33	6.20885	2.63433	1.16e-51	4.64e-49	-0.0277848	2.66211	2.12285
TRCN0000000369	FGFR2	2263	1447	1870	2510	3897	8384	5086	3865.67	1942.33	5789	2.98044	1.57552	3.19e-20	4.2e-19	0.0165493	1.55897	1.2693
TRCN0000000370	FGFR2	2263	1264	1279	921	7346	6618	6583	4001.83	1154.67	6849	5.93158	2.56842	1.93e-49	3.44e-47	0.0181823	2.55023	2.06972
TRCN0000000371	FGFR3	2261	606	686	756	1408	2742	2327	1420.83	682.667	2159	3.1626	1.66111	7.92e-19	8.99e-18	0.0293663	1.63174	1.3383
TRCN0000000374	FGFR3	2261	248	273	210	124	185	138	196.333	243.667	149	0.611491	-0.709597	0.0718763	0.100271	-0.058546	-0.651051	-0.57284
TRCN0000000375	GUCY2D	3000	1503	1679	1307	3928	2879	2761	2342.83	1496.33	3189.33	2.13143	1.09182	3.12e-10	1.45e-09	-0.0279877	1.11981	0.879368
TRCN0000000378	GUCY2D	3000	31	48	37	127	0	0	40.5	38.6667	42.3333	1.09483	0.130704	0.79026	0.831444	-0.100517	0.231221	0.104565
TRCN0000000380	INSR	3643	134	49	201	289	160	169	167	128	206	1.60938	0.686501	0.0590854	0.0839594	-0.0656448	0.752145	0.552618
TRCN0000000381	INSR	3643	35	26	60	65	201	0	64.5	40.3333	88.6667	2.19835	1.13642	0.027766	0.0422812	-0.093437	1.22986	0.915318
TRCN0000000383	JAK3	3718	23	10	16	0	0	0	8.16667	16.3333	0	0	#NAME?	0.00153401	0.00292062	NA	NA	NA
TRCN0000000385	JAK3	3718	862	1124	952	1278	1491	2530	1372.83	979.333	1766.33	1.80361	0.850886	8.71e-06	2.34e-05	0.0319973	0.818888	0.685137
TRCN0000000386	JAK3	3718	1489	1480	1219	2504	2518	2554	1960.67	1396	2525.33	1.80898	0.855175	1.64e-06	4.87e-06	-0.00252081	0.857696	0.688594
TRCN0000000387	JAK3	3718	291	305	416	1140	1264	1384	800	337.333	1262.67	3.74308	1.90423	2.98e-18	3.26e-17	0.0333553	1.87087	1.53428
TRCN0000000388	KIT	3815	1507	1450	1562	4279	3442	4079	2719.83	1506.33	3933.33	2.6112	1.38471	5.31e-16	4.46e-15	-0.0264329	1.41114	1.11548
TRCN0000000389	KIT	3815	181	174	194	851	565	586	425.167	183	667.333	3.64663	1.86656	1.61e-12	9.36e-12	-0.0123058	1.87887	1.50392
TRCN0000000390	KIT	3815	152	123	129	212	205	317	189.667	134.667	244.667	1.81683	0.861425	0.0131694	0.0213181	-0.0601221	0.921547	0.693633
TRCN0000000391	KIT	3815	68	28	53	347	256	196	158	49.6667	266.333	5.36242	2.42288	8.24e-11	4.11e-10	-0.0679058	2.49079	1.9524
TRCN0000000392	KIT	3815	244	306	244	1325	1322	1102	757.167	264.667	1249.67	4.72166	2.23929	8.2e-24	1.5e-22	0.0300542	2.20924	1.8044
TRCN0000000393	MET	4233	2368	2387	2182	6546	8526	6969	4829.67	2312.33	7347	3.17731	1.66781	9.14e-22	1.41e-20	0.0216778	1.64613	1.34369
TRCN0000000394	MET	4233	1459	1729	2085	1947	3224	4885	2554.83	1757.67	3352	1.90707	0.931361	6.9e-08	2.45e-07	-0.0291463	0.960507	0.750011
TRCN0000000395	MET	4233	1734	1841	1337	11670	9525	9822	5988.17	1637.33	10339	6.31454	2.65868	7.25e-48	1.06e-45	0.0186615	2.64002	2.14248
TRCN0000000396	MET	4233	887	868	1256	1373	1759	2502	1440.83	1003.67	1878	1.87114	0.903917	1.73e-06	5.12e-06	0.0284283	0.875489	0.727888
TRCN0000000397	MET	4233	8951	10100	12877	3959	5382	4582	7641.83	10642.7	4641	0.436075	-1.19735	4.93e-11	2.52e-10	0.0198	-1.21715	-0.966043
TRCN0000000398	PHKG2	5261	282	294	202	698	694	1176	557.667	259.333	856	3.30077	1.7228	1.3e-12	7.57e-12	0.00869587	1.71411	1.38803
TRCN0000000399	PHKG2	5261	578	737	568	2124	2017	2064	1348	627.667	2068.33	3.29527	1.7204	1.19e-19	1.47e-18	0.0335085	1.68689	1.38609
TRCN0000000400	PHKG2	5261	147	247	106	300	384	226	235	166.667	303.333	1.82	0.863938	0.00748269	0.0126153	-0.0497762	0.913715	0.695659
TRCN0000000401	PHKG2	5261	505	483	501	906	1555	1214	860.667	496.333	1225	2.4681	1.3034	1.32e-09	5.77e-09	0.0375606	1.26584	1.04993
TRCN0000000402	RET	5979	422	580	308	1208	796	1030	724	436.667	1011.33	2.31603	1.21165	8.17e-08	2.88e-07	0.0272538	1.1844	0.975969
TRCN0000000403	RET	5979	3560	3974	4717	5122	6505	6214	5015.33	4083.67	5947	1.45629	0.542297	0.00187715	0.00352377	0.0215458	0.520751	0.436369
TRCN0000000404	RET	5979	979	1065	977	177	453	140	631.833	1007	256.667	0.254882	-1.9721	1.98e-11	1.05e-10	0.0180387	-1.99013	-1.5906
TRCN0000000406	RET	5979	166	292	226	357	155	111	217.833	228	207.667	0.910819	-0.134764	0.742872	0.788825	-0.0536106	-0.0811535	-0.109441
TRCN0000000407	STK11	6794	970	959	977	2206	2646	2201	1659.83	968.667	2351	2.42705	1.2792	2.17e-12	1.25e-11	0.0207486	1.25845	1.03042
TRCN0000000408	STK11	6794	3287	3287	3333	2700	1305	1611	2587.17	3302.33	1872	0.566872	-0.818905	1.46e-05	3.83e-05	-0.0288246	-0.790081	-0.660959
TRCN0000000409	STK11	6794	3520	3182	3728	4718	7007	5127	4547	3476.67	5617.33	1.61572	0.692181	6.45e-05	0.000153791	0.0213406	0.67084	0.557197
TRCN0000000410	STK11	6794	71	95	110	398	341	468	247.167	92	402.333	4.37319	2.12869	1.72e-11	9.2e-11	-0.0471056	2.17579	1.71523
TRCN0000000411	STK11	6794	1408	1351	1100	786	739	1243	1104.5	1286.33	922.667	0.717284	-0.479383	0.0300296	0.0454265	0.0462878	-0.525671	-0.387255
TRCN0000000412	TEK	7010	120	120	140	407	216	255	209.667	126.667	292.667	2.31053	1.20822	0.00030131	0.000647827	-0.0554622	1.26368	0.973202
TRCN0000000413	TEK	7010	4183	4162	5760	7801	6769	7646	6053.5	4701.67	7405.33	1.57504	0.655392	0.0002067	0.000456331	0.0184579	0.636935	0.52754
TRCN0000000414	TEK	7010	1565	1669	2434	6599	6670	7989	4487.67	1889.33	7086	3.75053	1.90709	3.65e-28	1.08e-26	0.0211715	1.88592	1.5366
TRCN0000000415	TEK	7010	1613	1864	1818	4176	6647	4868	3497.67	1765	5230.33	2.96336	1.56723	3.52e-20	4.6e-19	0.00508468	1.56215	1.26262
TRCN0000000416	TEK	7010	2422	2321	2122	2320	1479	1560	2037.33	2288.33	1786.33	0.780626	-0.357296	0.0609129	0.0862888	-0.00912924	-0.348167	-0.288835
TRCN0000000417	FGFR1	2260	466	377	484	804	761	708	600	442.333	757.667	1.71289	0.776429	0.00126006	0.00243516	0.0142662	0.762163	0.625114
TRCN0000000418	FGFR1	2260	1110	973	1012	7020	5794	5544	3575.5	1031.67	6119.33	5.9315	2.5684	3.82e-50	9.43e-48	0.00819104	2.56021	2.0697
TRCN0000000419	FGFR1	2260	968	1206	1809	3304	2831	3636	2292.33	1327.67	3257	2.45318	1.29465	8.2e-14	5.23e-13	-0.0262417	1.32089	1.04288
TRCN0000000420	FGFR1	2260	1493	1663	1574	1842	1825	2445	1807	1576.67	2037.33	1.29218	0.369804	0.0433888	0.0634236	0.0105623	0.359242	0.297315
TRCN0000000421	FGFR1	2260	19	60	64	94	22	54	52.1667	47.6667	56.6667	1.18881	0.24952	0.628885	0.686173	-0.0970516	0.346571	0.200348
TRCN0000000422	IGF1R	3480	2378	2634	2189	8259	8430	8778	5444.67	2400.33	8489	3.53659	1.82236	5.84e-25	1.21e-23	0.0205157	1.80184	1.46829
TRCN0000000423	IGF1R	3480	171	179	168	192	38	214	160.333	172.667	148	0.857143	-0.222392	0.616356	0.675257	-0.067316	-0.155076	-0.180083
TRCN0000000424	IGF1R	3480	1651	1758	1459	4269	2761	3551	2574.83	1622.67	3527	2.17358	1.12007	7.4e-11	3.71e-10	-0.0289603	1.14904	0.902143
TRCN0000000425	IGF1R	3480	223	293	612	736	411	295	428.333	376	480.667	1.27837	0.354304	0.185966	0.234927	-0.0117562	0.36606	0.284819
TRCN0000000426	IGF1R	3480	99	176	110	247	165	350	191.167	128.333	254	1.97922	0.984933	0.00442068	0.00775856	-0.0597655	1.0447	0.793198
TRCN0000000436	ZAP70	7535	61	66	69	112	103	100	85.1667	65.3333	105	1.60714	0.684498	0.139865	0.182432	-0.0874986	0.771997	0.551004
TRCN0000000437	ZAP70	7535	364	321	308	965	706	853	586.167	331	841.333	2.54179	1.34585	2.01e-08	7.59e-08	0.0125183	1.33333	1.08415
TRCN0000000438	ZAP70	7535	852	966	786	1670	2095	1650	1336.5	868	1805	2.07949	1.05623	3.54e-08	1.32e-07	0.0342303	1.022	0.850676
TRCN0000000439	ZAP70	7535	223	367	164	321	483	576	355.667	251.333	460	1.83024	0.872032	0.00200597	0.00374588	-0.0249662	0.896998	0.702184
TRCN0000000440	ZAP70	7535	1792	1566	1588	1020	1473	1374	1468.83	1648.67	1289	0.781844	-0.355047	0.0818938	0.112824	0.0273183	-0.382366	-0.287022
TRCN0000000441	ACVR1	90	6786	7842	7318	11172	14572	10798	9748	7315.33	12180.7	1.66509	0.735598	5.99e-05	0.000144358	0.0220864	0.713511	0.592198
TRCN0000000442	ACVR1	90	1770	2261	1622	7022	5861	4737	3878.83	1884.33	5873.33	3.11693	1.64013	9.15e-22	1.41e-20	0.0167689	1.62336	1.32138
TRCN0000000443	ACVR1	90	1142	1075	1290	2053	1851	1398	1468.17	1169	1767.33	1.51183	0.596299	0.00167688	0.00317755	0.0273416	0.568958	0.479903
TRCN0000000444	ACVR1	90	12031	11259	13546	21731	18968	24771	17051	12278.7	21823.3	1.77734	0.829718	7.08e-06	1.92e-05	-0.00580842	0.835526	0.668072
TRCN0000000445	ACVR1	90	10735	10350	10820	17633	14926	16735	13533.2	10635	16431.3	1.54502	0.62763	0.000642374	0.00130508	0.0143818	0.613248	0.505159
TRCN0000000448	ACVR2B	93	66	92	66	125	103	77	88.1667	74.6667	101.667	1.36161	0.445311	0.325862	0.384848	-0.0866495	0.53196	0.358184
TRCN0000000450	ACVR2B	93	45	44	93	329	259	248	169.667	60.6667	278.667	4.59341	2.19956	1.19e-09	5.21e-09	-0.0649822	2.26455	1.77237
TRCN0000000451	BMPR1B	658	2409	2518	2770	5914	5860	5392	4143.83	2565.67	5722	2.23022	1.15719	1.6e-11	8.6e-11	0.0193808	1.1378	0.932059
TRCN0000000452	BMPR1B	658	5886	5971	6417	12163	14209	16358	10167.3	6091.33	14243.3	2.33829	1.22546	5.87e-11	2.99e-10	0.0219721	1.20348	0.987096
TRCN0000000453	BMPR1B	658	621	615	589	660	2406	1891	1130.33	608.333	1652.33	2.71616	1.44157	3.75e-13	2.27e-12	0.0455994	1.39597	1.16132
TRCN0000000454	BMPR1B	658	1910	1692	1581	7082	4774	5333	3728.67	1727.67	5729.67	3.31642	1.72963	4.28e-24	8.03e-23	0.0133609	1.71627	1.39353
TRCN0000000455	BMPR1B	658	7895	8280	9055	2840	3292	4702	6010.67	8410	3611.33	0.429409	-1.21957	3.42e-11	1.79e-10	0.0185901	-1.23816	-0.983957
TRCN0000000456	BMPR2	659	8927	10423	12564	6495	8098	10128	9439.17	10638	8240.33	0.774613	-0.368452	0.0395026	0.0583273	0.0220507	-0.390503	-0.297828
TRCN0000000457	BMPR2	659	164	308	261	361	181	234	251.5	244.333	258.667	1.05866	0.0822435	0.774489	0.817386	-0.0461638	0.128407	0.0654985
TRCN0000000458	BMPR2	659	800	922	824	1211	1417	1343	1086.17	848.667	1323.67	1.5597	0.64127	0.00175418	0.00331231	0.0466037	0.594666	0.516156
TRCN0000000459	BMPR2	659	946	1080	1141	2226	1684	1814	1481.83	1055.67	1908	1.80739	0.853907	5.62e-06	1.54e-05	0.0268951	0.827012	0.687572
TRCN0000000460	BMPR2	659	6608	7090	8357	4158	3645	3617	5579.17	7351.67	3806.67	0.517796	-0.949543	2.01e-07	6.76e-07	0.0200685	-0.969612	-0.766273
TRCN0000000461	BUB1B	701	9866	9866	12648	20091	23507	26572	17091.7	10793.3	23390	2.16708	1.11575	3.45e-09	1.45e-08	-0.00611267	1.12186	0.898657
TRCN0000000462	BUB1B	701	1203	1489	779	4794	5436	5046	3124.5	1157	5092	4.40104	2.13784	4.81e-36	2.81e-34	-0.0116797	2.14952	1.72261
TRCN0000000463	BUB1B	701	3126	3430	3742	10456	7962	10951	6611.17	3432.67	9789.67	2.85191	1.51193	5.71e-17	5.3e-16	0.0174858	1.49444	1.21804
TRCN0000000464	BUB1B	701	1636	1270	1878	88	86	306	877.333	1594.67	160	0.100334	-3.31711	4.94e-28	1.43e-26	0.0386444	-3.35576	-2.67488
TRCN0000000465	BUB1B	701	465	500	417	62	89	0	255.5	460.667	50.3333	0.109262	-3.19414	7.32e-13	4.36e-12	-0.0452988	-3.14884	-2.57574
TRCN0000000466	CAMK2B	816	5012	5562	6607	6051	6751	5813	5966	5727	6205	1.08346	0.115652	0.511086	0.573431	0.0187329	0.0969187	0.0924304
TRCN0000000467	CAMK2B	816	658	958	482	2088	1682	1203	1178.5	699.333	1657.67	2.37035	1.2451	2.55e-10	1.21e-09	0.0436749	1.20143	1.00293
TRCN0000000468	CAMK2B	816	693	727	657	1416	1552	1464	1084.83	692.333	1477.33	2.13385	1.09346	6.92e-08	2.46e-07	0.0466207	1.04684	0.880684
TRCN0000000469	CAMK2B	816	456	459	387	1667	1224	1226	903.167	434	1372.33	3.16206	1.66086	3.93e-15	2.95e-14	0.0402817	1.62058	1.3381
TRCN0000000470	CAMK2B	816	265	290	225	1347	575	850	592	260	924	3.55385	1.82938	1.72e-14	1.18e-13	0.0132637	1.81612	1.47395
TRCN0000000471	CAMK2D	817	101	129	98	727	652	844	425.167	109.333	741	6.77744	2.76074	7.16e-25	1.45e-23	-0.0123058	2.77305	2.22476
TRCN0000000472	CAMK2D	817	9470	9355	9017	21584	18440	21017	14813.8	9280.67	20347	2.19241	1.13252	2.28e-09	9.76e-09	0.00844982	1.12407	0.912172
TRCN0000000473	CAMK2D	817	639	813	648	1514	1135	1494	1040.5	700	1381	1.97286	0.980286	1.83e-06	5.4e-06	0.046673	0.933614	0.789453
TRCN0000000474	CAMK2D	817	6223	7167	7910	21634	26267	24466	15611.2	7100	24122.3	3.39751	1.76448	7.66e-19	8.75e-18	0.0039307	1.76055	1.42163
TRCN0000000475	CAMK2D	817	7604	8485	9692	14070	15433	16237	11920.2	8593.67	15246.7	1.77417	0.827148	8.25e-06	2.23e-05	0.0194852	0.807663	0.666001
TRCN0000000476	CAMK2G	818	3024	2847	2724	2595	1995	1669	2475.67	2865	2086.33	0.728214	-0.457565	0.0139437	0.0224357	-0.0294466	-0.428119	-0.369667
TRCN0000000477	CAMK2G	818	17	9	15	52	110	138	56.8333	13.6667	100	7.31707	2.87127	3.33e-07	1.09e-06	-0.0956779	2.96694	2.31386
TRCN0000000478	CAMK2G	818	109	130	84	274	212	184	165.5	107.667	223.333	2.0743	1.05263	0.00380673	0.00677738	-0.066019	1.11865	0.84777
TRCN0000000479	CAMK2G	818	594	580	474	1176	1343	1194	893.5	549.333	1237.67	2.25303	1.17187	3.86e-08	1.42e-07	0.0396743	1.13219	0.943896
TRCN0000000480	CAMK2G	818	714	966	572	385	153	323	518.833	750.667	287	0.382327	-1.38712	2.9e-06	8.33e-06	0.002989	-1.39011	-1.11902
TRCN0000000481	CDK3	1018	741	889	794	2934	2391	2380	1688.17	808	2568.33	3.17863	1.66841	2.9e-20	3.84e-19	0.0190831	1.64932	1.34418
TRCN0000000482	CDK3	1018	945	752	782	3792	3302	3590	2193.83	826.333	3561.33	4.3098	2.10762	8.93e-34	4.15e-32	-0.0209791	2.1286	1.69825
TRCN0000000483	CDK3	1018	1367	1579	944	4633	4263	4569	2892.5	1296.67	4488.33	3.46144	1.79137	6.91e-26	1.61e-24	-0.0211973	1.81257	1.44331
TRCN0000000484	CDK3	1018	2010	2059	1496	2374	1796	2193	1988	1855	2121	1.1434	0.193325	0.283094	0.340799	-0.00490192	0.198227	0.155047
TRCN0000000485	CDK6	1021	3229	3445	4024	5303	5208	7912	4853.5	3566	6141	1.7221	0.784167	6.39e-06	1.74e-05	0.0216748	0.762492	0.631352
TRCN0000000486	CDK6	1021	2412	2343	2777	5859	6288	7984	4610.5	2510.67	6710.33	2.67273	1.41831	2.38e-16	2.06e-15	0.0214812	1.39683	1.14257
TRCN0000000487	CDK6	1021	56	75	69	282	293	320	182.5	66.6667	298.333	4.475	2.16189	8.16e-10	3.66e-09	-0.0618411	2.22373	1.742
TRCN0000000488	CDK6	1021	1268	1231	1796	1756	1635	3084	1795	1431.67	2158.33	1.50757	0.592222	0.0011603	0.00225868	0.0115131	0.580709	0.476616
TRCN0000000489	CDK8	1024	50	76	70	148	90	97	88.5	65.3333	111.667	1.70918	0.773307	0.0911028	0.124073	-0.0865554	0.859863	0.622597
TRCN0000000490	CDK8	1024	241	378	252	104	232	276	247.167	290.333	204	0.702641	-0.509141	0.157417	0.202773	-0.0471056	-0.462035	-0.411244
TRCN0000000491	CDK8	1024	7261	7219	9055	5884	5686	6509	6935.67	7845	6026.33	0.768175	-0.380493	0.0346566	0.0517431	0.0179498	-0.398443	-0.307535
TRCN0000000492	CDK8	1024	1631	1516	1492	912	935	1088	1262.33	1546.33	978.333	0.632679	-0.660453	0.00215496	0.00399158	0.0389653	-0.699419	-0.533224
TRCN0000000493	CDK8	1024	2431	2838	3278	2962	2362	4530	3066.83	2849	3284.67	1.15292	0.205291	0.235714	0.290346	-0.0142216	0.219513	0.164693
TRCN0000000494	CDK9	1025	949	1228	648	4370	3977	3482	2442.33	941.667	3943	4.18726	2.06601	3.35e-33	1.52e-31	-0.029352	2.09536	1.6647
TRCN0000000495	CDK9	1025	46	41	39	226	178	54	97.3333	42	152.667	3.63492	1.86192	2.68e-05	6.81e-05	-0.084076	1.946	1.50018
TRCN0000000496	CDK9	1025	2839	2676	3079	14556	15460	14016	8771	2864.67	14677.3	5.12357	2.35715	4.28e-34	2.05e-32	0.0216229	2.33553	1.89941
TRCN0000000497	CDK9	1025	2385	2367	2917	1555	1862	2825	2318.5	2556.33	2080.67	0.813926	-0.29703	0.111524	0.148915	-0.0272371	-0.269793	-0.240252
TRCN0000000498	CDK9	1025	505	615	377	2211	1491	1305	1084	499	1669	3.34469	1.74187	5.02e-18	5.33e-17	0.0466309	1.69524	1.4034
TRCN0000000499	CHEK1	1111	3833	4912	5832	10399	9008	10379	7393.83	4859	9928.67	2.04336	1.03094	1.25e-08	4.86e-08	0.0192128	1.01173	0.830287
TRCN0000000500	CHEK1	1111	1990	2369	2742	4211	4635	3328	3212.5	2367	4058	1.71441	0.777709	5.75e-06	1.58e-05	-0.00768158	0.785391	0.626146
TRCN0000000501	CHEK1	1111	2372	2579	2998	884	1767	1533	2022.17	2649.67	1394.67	0.526356	-0.925891	2.66e-06	7.68e-06	-0.00784334	-0.918047	-0.747205
TRCN0000000502	CHEK1	1111	758	592	776	1254	1140	1363	980.5	708.667	1252.33	1.76717	0.82144	8.83e-05	0.000206027	0.0449234	0.776516	0.661399
TRCN0000000503	CHEK1	1111	2685	2589	2426	7716	7582	5611	4768.17	2566.67	6969.67	2.71545	1.44119	9.64e-17	8.76e-16	0.0216647	1.41953	1.16101
TRCN0000000504	CHUK	1147	2718	2608	2911	6057	5675	8065	4672.33	2745.67	6599	2.40342	1.26509	2.66e-13	1.62e-12	0.0215802	1.24351	1.01905
TRCN0000000505	CHUK	1147	11498	14024	16993	12912	12766	17531	14287.3	14171.7	14403	1.01632	0.0233599	0.908357	0.932468	0.0110877	0.0122722	0.0180297
TRCN0000000506	CHUK	1147	2093	1702	1833	8187	7168	7852	4805.83	1876	7735.67	4.12349	2.04387	1.44e-31	5.72e-30	0.0216764	2.02219	1.64685
TRCN0000000507	CHUK	1147	1161	1279	931	4654	4141	4021	2697.83	1123.67	4272	3.80184	1.9267	1.66e-29	5.49e-28	-0.0269397	1.95364	1.5524
TRCN0000000508	CHUK	1147	1874	1826	1914	608	987	481	1281.67	1871.33	692	0.36979	-1.43522	2.85e-10	1.33e-09	0.037743	-1.47297	-1.1578
TRCN0000000509	MAPK14	1432	2601	2608	2211	5387	4705	4043	3592.5	2473.33	4711.67	1.90499	0.929781	5.58e-08	2.01e-07	0.00883219	0.920949	0.748738
TRCN0000000510	MAPK14	1432	6004	5881	7416	10611	12328	15993	9705.5	6433.67	12977.3	2.0171	1.01228	4.41e-08	1.61e-07	0.0220876	0.990193	0.815245
TRCN0000000511	MAPK14	1432	4546	5010	6856	7555	6433	12246	7107.67	5470.67	8744.67	1.59846	0.676687	0.00016463	0.000369037	0.0184511	0.658236	0.544707
TRCN0000000512	MAPK14	1432	4503	5372	6252	5140	5728	6234	5538.17	5375.67	5700.67	1.06046	0.084687	0.627481	0.684874	0.0202081	0.0644788	0.0674683
TRCN0000000513	MAPK14	1432	10298	11318	10738	4404	4014	5275	7674.5	10784.7	4564.33	0.423224	-1.24051	1.01e-11	5.53e-11	0.0198723	-1.26038	-1.00083
TRCN0000000514	DGKG	1608	3348	3346	3804	5140	4563	4805	4167.67	3499.33	4836	1.38198	0.466734	0.00700918	0.0118481	0.0195538	0.44718	0.375454
TRCN0000000515	DGKG	1608	1326	1383	1007	3391	2620	3261	2164.67	1238.67	3090.67	2.49516	1.31913	4.02e-14	2.64e-13	-0.0190346	1.33816	1.06261
TRCN0000000516	DGKG	1608	816	866	686	1475	1714	1845	1233.67	789.333	1678	2.12584	1.08804	2.5e-08	9.37e-08	0.0407112	1.04732	0.876315
TRCN0000000517	DGKG	1608	603	783	704	1240	684	1071	847.5	696.667	998.333	1.43301	0.519053	0.0181006	0.0284958	0.0366856	0.482367	0.417631
TRCN0000000518	DGKG	1608	168	176	83	725	737	894	463.833	142.333	785.333	5.51756	2.46403	1.78e-21	2.65e-20	-0.00575213	2.46978	1.98557
TRCN0000000519	DAPK3	1613	117	225	148	130	247	238	184.167	163.333	205	1.2551	0.327805	0.347026	0.405516	-0.061439	0.389244	0.263457
TRCN0000000520	DAPK3	1613	171	239	169	960	1368	880	631.167	193	1069.33	5.54059	2.47004	1e-25	2.26e-24	0.0179631	2.45208	1.99041
TRCN0000000521	DAPK3	1613	5221	4935	4429	10669	9431	10872	7592.83	4861.67	10324	2.12355	1.08648	2.28e-09	9.76e-09	0.0196893	1.06679	0.875059
TRCN0000000522	DAPK3	1613	130	178	53	35	41	57	82.3333	120.333	44.3333	0.368421	-1.44057	0.0130571	0.0211469	-0.0883037	-1.35227	-1.16211
TRCN0000000523	DYRK1A	1859	1208	1253	1267	1121	1318	1592	1293.17	1242.67	1343.67	1.08128	0.112736	0.560275	0.619953	0.0370064	0.0757296	0.0900799
TRCN0000000527	DYRK1A	1859	224	112	160	961	342	354	358.833	165.333	552.333	3.34073	1.74016	4.4e-10	2.03e-09	-0.0243642	1.76453	1.40202
TRCN0000000528	ERN1	2081	2924	3031	3157	6049	5421	6132	4452.33	3037.33	5867.33	1.93174	0.9499	3.75e-08	1.39e-07	0.0210528	0.928847	0.764956
TRCN0000000529	ERN1	2081	3407	3936	4097	6591	6826	7097	5325.67	3813.33	6838	1.79318	0.842522	1.45e-06	4.34e-06	0.0208757	0.821646	0.678394
TRCN0000000530	ERN1	2081	539	712	459	2209	1395	1639	1158.83	570	1747.67	3.06608	1.6164	2.22e-16	1.92e-15	0.0445505	1.57185	1.30225
TRCN0000000531	ERN1	2081	909	909	833	3352	2073	1688	1627.33	883.667	2371	2.68314	1.42392	6.1e-15	4.44e-14	0.0224398	1.40148	1.14709
TRCN0000000532	ERN1	2081	2133	1860	2149	2828	1489	2054	2085.5	2047.33	2123.67	1.03728	0.0528113	0.758781	0.803857	-0.0130942	0.0659056	0.0417719
TRCN0000000533	GUCY2F	2986	124	204	89	375	148	216	192.667	139	246.333	1.77218	0.825527	0.0169496	0.0268815	-0.0594101	0.884937	0.664694
TRCN0000000534	GUCY2F	2986	11207	11399	13671	8749	7462	8497	10164.2	12092.3	8236	0.681093	-0.554077	0.00178945	0.00337295	0.0219736	-0.576051	-0.447469
TRCN0000000535	GUCY2F	2986	707	933	473	2735	1818	1638	1384	704.333	2063.67	2.92996	1.55088	2.06e-16	1.8e-15	0.0313458	1.51953	1.24943
TRCN0000000536	GUCY2F	2986	885	798	790	1784	1182	1276	1119.17	824.333	1414	1.71533	0.778482	0.000112406	0.000257732	0.0459299	0.732552	0.626769
TRCN0000000537	GUCY2F	2986	7504	7992	7925	19469	13372	14289	11758.5	7807	15710	2.0123	1.00884	6.93e-08	2.46e-07	0.0198491	0.988994	0.812473
TRCN0000000543	IRAK1	3654	12172	11366	12397	35804	31633	38118	23581.7	11978.3	35185	2.93739	1.55453	9.21e-16	7.47e-15	-0.0743933	1.62893	1.25238
TRCN0000000544	IRAK1	3654	1068	811	1063	1501	1023	1631	1182.83	980.667	1385	1.4123	0.498051	0.0128791	0.0208903	0.0434673	0.454584	0.4007
TRCN0000000545	IRAK1	3654	35	58	43	97	71	579	147.167	45.3333	249	5.49265	2.4575	1.44e-10	7.03e-10	-0.0706769	2.52818	1.9803
TRCN0000000546	IRAK1	3654	559	809	299	1228	1059	902	809.333	555.667	1063	1.91302	0.93585	2.13e-05	5.45e-05	0.0340341	0.901816	0.75363
TRCN0000000547	IRAK1	3654	439	339	217	1581	1222	1006	800.667	331.667	1269.67	3.82814	1.93664	7.88e-19	8.97e-18	0.0334042	1.90324	1.56042
TRCN0000000548	IRAK2	3656	4664	4640	4541	12932	15560	15896	9705.5	4615	14796	3.20607	1.6808	9.4e-19	1.06e-17	0.0220876	1.65872	1.35417
TRCN0000000549	IRAK2	3656	683	618	668	361	379	318	504.5	656.333	352.667	0.537329	-0.896123	0.00183954	0.00345924	0.000775502	-0.896899	-0.723208
TRCN0000000550	IRAK2	3656	86	172	68	1199	773	327	437.5	108.667	766.333	7.05215	2.81806	3.25e-26	7.85e-25	-0.0101781	2.82824	2.27097
TRCN0000000551	IRAK2	3656	80	170	79	185	120	134	128	109.667	146.333	1.33435	0.416133	0.294321	0.352264	-0.0757072	0.491841	0.334663
TRCN0000000552	ACVR2A	92	12000	13072	16638	17322	19739	19569	16390	13903.3	18876.7	1.35771	0.441173	0.0146105	0.0234734	-0.00108706	0.44226	0.354848
TRCN0000000554	ACVR2A	92	425	395	382	1660	1071	1179	852	400.667	1303.33	3.25291	1.70173	2.31e-15	1.77e-14	0.0369867	1.66474	1.37104
TRCN0000000555	ACVR2A	92	4447	4315	4052	14877	13573	14285	9258.17	4271.33	14245	3.33502	1.7377	5.71e-20	7.31e-19	0.0219822	1.71571	1.40004
TRCN0000000556	ACVR2A	92	622	699	442	612	114	367	476	587.667	364.333	0.619966	-0.689739	0.0170985	0.0270776	-0.00376042	-0.685979	-0.556832
TRCN0000000557	ADRBK1	156	63	89	22	254	258	203	148.167	58	238.333	4.1092	2.03886	7.52e-08	2.67e-07	-0.0704188	2.10927	1.64281
TRCN0000000558	ADRBK1	156	552	663	404	2714	1630	2275	1373	539.667	2206.33	4.08833	2.03151	5.87e-27	1.52e-25	0.0319874	1.99952	1.63689
TRCN0000000559	ADRBK1	156	275	211	241	605	508	1620	576.667	242.333	911	3.75928	1.91046	1.94e-15	1.5e-14	0.011278	1.89918	1.53931
TRCN0000000560	ADRBK1	156	173	146	169	64	142	169	143.833	162.667	125	0.768443	-0.379991	0.396186	0.455663	-0.0715401	-0.30845	-0.30713
TRCN0000000561	ADRBK1	156	158	195	129	493	422	445	307	160.667	453.333	2.82158	1.4965	3.45e-07	1.13e-06	-0.0345294	1.53103	1.2056
TRCN0000000562	AKT2	208	6	2	1	22	36	34	16.8333	3	30.6667	10.2222	3.35364	0.000195445	0.000433573	-0.107676	3.46131	2.70272
TRCN0000000563	AKT2	208	8104	7723	8810	12716	10811	14861	10504.2	8212.33	12796	1.55814	0.639829	0.000484038	0.00100243	0.0217449	0.618084	0.514994
TRCN0000000564	AKT2	208	2051	2392	2052	9378	10862	10485	6203.33	2165	10241.7	4.73056	2.24201	1.04e-34	5.54e-33	0.0180428	2.22397	1.80659
TRCN0000000565	AKT2	208	59	52	69	384	195	311	178.333	60	296.667	4.94444	2.30581	9.23e-11	4.57e-10	-0.0628522	2.36866	1.85802
TRCN0000000566	AKT2	208	7867	7932	8158	17190	17781	18963	12981.8	7985.67	17978	2.25128	1.17075	6.47e-10	2.94e-09	0.0164257	1.15432	0.942992
TRCN0000000567	ARAF	369	614	652	551	2615	1742	1627	1300.17	605.667	1994.67	3.29334	1.71955	2.5e-19	2.98e-18	0.0365563	1.683	1.38541
TRCN0000000568	ARAF	369	722	963	497	3290	2308	2203	1663.83	727.333	2600.33	3.57516	1.83801	3.87e-24	7.38e-23	0.0205238	1.81748	1.4809
TRCN0000000569	ARAF	369	7551	8072	8361	20079	23829	23297	15198.2	7994.67	22401.7	2.80208	1.4865	2.16e-14	1.47e-13	0.00634998	1.48015	1.19753
TRCN0000000570	ARAF	369	938	1146	630	2845	2738	2781	1846.33	904.667	2788	3.0818	1.62377	7.68e-20	9.59e-19	0.00734408	1.61643	1.3082
TRCN0000000571	ARAF	369	122	162	77	263	110	128	143.667	120.333	167	1.38781	0.472812	0.216177	0.268964	-0.0715834	0.544395	0.380354
TRCN0000000577	CAMK4	814	1138	1277	1402	3693	3872	2984	2394.33	1272.33	3516.33	2.76369	1.4666	1.74e-17	1.72e-16	-0.0289695	1.49556	1.18149
TRCN0000000578	CAMK4	814	596	578	679	943	906	771	745.5	617.667	873.333	1.41392	0.499704	0.0281419	0.0427927	0.0290957	0.470608	0.402033
TRCN0000000579	CAMK4	814	1480	1442	1122	3504	3784	2452	2297.33	1348	3246.67	2.40851	1.26814	2.6e-13	1.6e-12	-0.0264464	1.29459	1.0215
TRCN0000000581	CAMK4	814	3800	4091	3446	8162	8084	8588	6028.5	3779	8278	2.19053	1.13128	1.63e-10	7.91e-10	0.0185344	1.11274	0.911174
TRCN0000000582	CDC2	983	6388	6378	7054	3859	2715	4889	5213.83	6606.67	3821	0.578355	-0.789972	1.4e-05	3.71e-05	0.0211694	-0.811142	-0.637635
TRCN0000000583	CDC2	983	1528	1495	1401	744	572	646	1064.33	1474.67	654	0.44349	-1.17303	6.12e-07	1.94e-06	0.0467722	-1.2198	-0.946433
TRCN0000000584	CDC2	983	10904	12762	15822	13409	15040	19004	14490.2	13162.7	15817.7	1.20171	0.265085	0.142958	0.18624	0.0101043	0.254981	0.212896
TRCN0000000585	CDC2	983	11	8	19	37	46	70	31.8333	12.6667	51	4.02632	2.00946	0.00277927	0.00507478	-0.103119	2.11258	1.61912
TRCN0000000586	CDC2	983	5453	5628	4648	18552	14827	17793	11150.2	5243	17057.3	3.25335	1.70193	1.31e-18	1.47e-17	0.0209744	1.68095	1.3712
TRCN0000000587	CDK2	1017	275	296	267	1260	1231	1133	743.667	279.333	1208	4.32458	2.11256	3.21e-21	4.64e-20	0.0289425	2.08362	1.70223
TRCN0000000588	CDK2	1017	752	780	734	3196	1924	3286	1778.67	755.333	2802	3.70962	1.89127	4.78e-26	1.13e-24	0.0127801	1.87849	1.52384
TRCN0000000589	CDK2	1017	224	195	149	533	324	309	289	189.333	388.667	2.05282	1.0376	0.000565414	0.00115899	-0.0382165	1.07582	0.83566
TRCN0000000590	CDK2	1017	231	220	115	320	377	428	281.833	188.667	375	1.98763	0.991051	0.00109955	0.00214692	-0.0397074	1.03076	0.79813
TRCN0000000591	CDK2	1017	3061	2636	2991	7069	7088	8925	5295	2896	7694	2.65677	1.40967	8.25e-16	6.75e-15	0.020961	1.38871	1.1356
TRCN0000000592	CDK7	1022	2568	2954	3059	7524	7832	8199	5356	2860.33	7851.67	2.74502	1.45682	9.87e-17	8.95e-16	0.020788	1.43603	1.1736
TRCN0000000593	CDK7	1022	194	153	179	56	94	27	117.167	175.333	59	0.336502	-1.57131	0.0020254	0.00377339	-0.0786199	-1.49269	-1.26751
TRCN0000000594	CDK7	1022	2976	2628	3792	2841	3361	2467	3010.83	3132	2889.67	0.922627	-0.116181	0.525776	0.587607	-0.0165979	-0.0995832	-0.0944608
TRCN0000000595	CDK7	1022	138	143	164	149	50	76	120	148.333	91.6667	0.617978	-0.694374	0.146458	0.190182	-0.0778534	-0.61652	-0.560569
TRCN0000000596	CDK7	1022	2784	2386	2525	8463	8954	7556	5444.67	2565	8324.33	3.24535	1.69838	5.63e-22	8.77e-21	0.0205157	1.67786	1.36834
TRCN0000000601	CSNK1D	1453	878	808	626	547	373	481	618.833	770.667	467	0.605969	-0.722684	0.0067108	0.0113796	0.0165388	-0.739223	-0.583391
TRCN0000000605	CSNK1E	1454	398	580	301	683	599	861	570.333	426.333	714.333	1.67553	0.744616	0.00233126	0.00429337	0.0104325	0.734183	0.599467
TRCN0000000611	CSNK2A2	1459	2645	2560	3059	8929	6770	6419	5063.67	2754.67	7372.67	2.67643	1.42031	3.77e-16	3.19e-15	0.021474	1.39883	1.14417
TRCN0000000612	CSNK2A2	1459	2520	2602	2574	3283	2864	3768	2935.17	2565.33	3305	1.28833	0.365504	0.0350061	0.052192	-0.0196159	0.38512	0.293848
TRCN0000000613	CSNK2A2	1459	1270	1253	1169	772	1005	1618	1181.17	1230.67	1131.67	0.919556	-0.120991	0.581655	0.64162	0.0435477	-0.164539	-0.0983382
TRCN0000000614	CSNK2A2	1459	147	224	121	1330	1164	766	625.333	164	1086.67	6.62602	2.72814	1.59e-30	6.01e-29	0.0172956	2.71085	2.19848
TRCN0000000615	CSNK2A2	1459	347	363	299	1921	1566	1650	1024.33	336.333	1712.33	5.09118	2.348	2.37e-30	8.74e-29	0.0464231	2.30158	1.89203
TRCN0000000616	DDR1	780	3170	3748	4560	6951	6682	7475	5431	3826	7036	1.839	0.878919	5.19e-07	1.66e-06	0.0205591	0.85836	0.707735
TRCN0000000617	DDR1	780	927	823	561	1503	1302	1173	1048.17	770.333	1326	1.72133	0.783526	0.000143327	0.00032309	0.0467388	0.736787	0.630835
TRCN0000000618	DDR1	780	591	750	771	67	232	321	455.333	704	206.667	0.293561	-1.76827	3.29e-08	1.22e-07	-0.00716346	-1.76111	-1.42629
TRCN0000000619	ERBB3	2065	1180	1068	830	378	448	693	766.167	1026	506.333	0.493502	-1.01887	6.57e-05	0.000156568	0.0307753	-1.04965	-0.822161
TRCN0000000621	ERBB3	2065	4427	4344	4495	2363	3531	3893	3842.17	4422	3262.33	0.737751	-0.438795	0.0151266	0.0241815	0.016117	-0.454912	-0.354535
TRCN0000000622	ERBB3	2065	3557	4267	4454	915	1114	933	2540	4092.67	987.333	0.241245	-2.05143	4.74e-23	8.1e-22	-0.0292564	-2.02218	-1.65456
TRCN0000000623	ERBB3	2065	456	483	420	1113	520	907	649.833	453	846.667	1.86902	0.902283	0.000119294	0.000271584	0.0200272	0.882256	0.72657
TRCN0000000624	FES	2242	664	703	791	1360	1078	898	915.667	719.333	1112	1.54588	0.628424	0.0033889	0.00609091	0.0410595	0.587365	0.5058
TRCN0000000625	FES	2242	1319	1416	1005	4101	3714	3723	2546.33	1246.67	3846	3.08503	1.62528	2.41e-21	3.53e-20	-0.0292124	1.6545	1.30941
TRCN0000000626	FES	2242	9	8	7	16	27	10	12.8333	8	17.6667	2.20833	1.14296	0.194866	0.244439	-0.108903	1.25186	0.92059
TRCN0000000627	FES	2242	234	206	171	1027	882	920	573.333	203.667	943	4.63011	2.21105	5.36e-20	6.91e-19	0.0108349	2.20021	1.78163
TRCN0000000628	FGFR4	2264	220	223	209	397	295	336	280	217.333	342.667	1.57669	0.656896	0.0317596	0.0477957	-0.0400909	0.696987	0.528753
TRCN0000000629	FGFR4	2264	1951	1845	2096	2713	3436	3361	2567	1964	3170	1.61405	0.690688	6.89e-05	0.00016323	-0.0290382	0.719726	0.555994
TRCN0000000630	FGFR4	2264	748	833	722	552	321	1060	706	767.667	644.333	0.83934	-0.252673	0.317202	0.376699	0.0256307	-0.278304	-0.204493
TRCN0000000631	FLT1	2321	4867	5246	5067	5960	7331	9168	6273.17	5060	7486.33	1.47951	0.565122	0.00148231	0.00283058	0.0178803	0.547242	0.454769
TRCN0000000633	FLT1	2321	1317	1291	1050	4300	2923	3674	2425.83	1219.33	3632.33	2.97895	1.5748	5.48e-20	7.03e-19	-0.029254	1.60406	1.26872
TRCN0000000634	FLT1	2321	804	927	497	1798	2241	2144	1401.83	742.667	2061	2.77513	1.47256	5.24e-15	3.89e-14	0.0303513	1.44221	1.1863
TRCN0000000635	FLT1	2321	4	4	3	10	13	4	6.33333	3.66667	9	2.45455	1.29546	0.227483	0.281395	-0.110905	1.40636	1.04353
TRCN0000000636	FLT4	2324	61	182	115	689	486	569	350.333	119.333	581.333	4.87151	2.28437	6.04e-16	5.01e-15	-0.0259858	2.31035	1.84073
TRCN0000000637	FLT4	2324	42	34	39	123	123	133	82.3333	38.3333	126.333	3.29565	1.72056	0.000269766	0.000583916	-0.0883037	1.80887	1.38622
TRCN0000000638	FLT4	2324	182	258	205	874	1011	802	555.333	215	895.667	4.16589	2.05863	2.76e-17	2.66e-16	0.00836919	2.05026	1.65875
TRCN0000000639	FLT4	2324	506	542	345	2667	1876	2149	1347.5	464.333	2230.67	4.80402	2.26424	1.09e-32	4.87e-31	0.0335396	2.2307	1.82451
TRCN0000000640	FLT4	2324	2755	3243	2123	13816	10605	10785	7221.17	2707	11735.3	4.33518	2.11609	5.02e-30	1.77e-28	0.0187641	2.09733	1.70508
TRCN0000000641	STK24	8428	901	1010	1227	652	513	435	789.667	1046	533.333	0.509879	-0.971773	0.000115908	0.000264815	0.0325879	-1.00436	-0.784193
TRCN0000000642	STK24	8428	216	262	81	648	665	481	392.167	186.333	598	3.2093	1.68226	5.42e-10	2.48e-09	-0.0181738	1.70043	1.35535
TRCN0000000643	JMJD2B
TRCN0000000644	STK24	8428	6290	6231	7192	11088	12475	13259	9422.5	6571	12274	1.8679	0.901421	1.02e-06	3.13e-06	0.0220459	0.879375	0.725875
TRCN0000000645	STK24	8428	1062	1264	768	1627	1122	1467	1218.33	1031.33	1405.33	1.36264	0.446402	0.0248988	0.0382599	0.0415969	0.404805	0.359063
TRCN0000000646	DYRK3	8444	5286	4911	4807	8221	10531	10215	7328.5	5001.33	9655.67	1.93062	0.949063	1.5e-07	5.14e-07	0.0190469	0.930016	0.764282
TRCN0000000647	DYRK3	8444	485	432	400	583	463	530	482.167	439	525.333	1.19666	0.259012	0.31459	0.374151	-0.00276364	0.261776	0.208
TRCN0000000648	DYRK3	8444	931	728	806	1583	2395	2222	1444.17	821.667	2066.67	2.51521	1.33068	1.22e-12	7.14e-12	0.0282831	1.3024	1.07192
TRCN0000000649	DYRK3	8444	191	210	194	878	431	480	397.333	198.333	596.333	3.00672	1.58819	4.04e-09	1.67e-08	-0.0172382	1.60543	1.27951
TRCN0000000650	DYRK2	8445	2392	2624	3483	2474	2563	3705	2873.5	2833	2914	1.02859	0.0406703	0.8059	0.844577	-0.0218695	0.0625398	0.0319844
TRCN0000000651	DYRK2	8445	671	722	784	3642	2700	2397	1819.33	725.667	2913	4.01424	2.00513	2.91e-29	9.26e-28	0.00956887	1.99556	1.61562
TRCN0000000652	DYRK2	8445	194	309	112	727	671	631	440.667	205	676.333	3.29919	1.72211	4.3e-11	2.22e-10	-0.00963746	1.73175	1.38747
TRCN0000000653	DYRK2	8445	5012	4737	4817	19068	18658	28409	13450.2	4855.33	22045	4.54037	2.18281	6.84e-27	1.76e-25	0.0147093	2.1681	1.75886
TRCN0000000654	DYRK2	8445	8782	8791	9409	31562	29715	28811	19511.7	8994	30029.3	3.33882	1.73934	2.42e-18	2.66e-17	-0.0270474	1.76639	1.40136
TRCN0000000655	AURKA
TRCN0000000656	AURKA	6790	4448	43891	6010	3277	3428	4210	10877.3	18116.3	3638.33	0.200832	-2.31594	1.73e-38	1.21e-36	0.0213534	-2.33729	-1.86779
TRCN0000000657	AURKA
TRCN0000000658	AURKA
TRCN0000000664	MAP4K3	8491	1024	943	1032	844	456	904	867.167	999.667	734.667	0.734912	-0.444357	0.0612777	0.0867672	0.0379863	-0.482344	-0.359019
TRCN0000000665	MAP4K3	8491	2749	2879	3361	1727	1173	1685	2262.33	2996.33	1528.33	0.510068	-0.971239	5.73e-07	1.83e-06	-0.0248777	-0.946361	-0.783762
TRCN0000000666	MAP4K3	8491	5338	5288	6947	11094	9980	13964	8768.5	5857.67	11679.3	1.99385	0.99556	6.13e-08	2.19e-07	0.0216204	0.97394	0.801765
TRCN0000000667	MAP4K3	8491	3872	3695	4744	3022	2009	2132	3245.67	4103.67	2387.67	0.581837	-0.781312	2.36e-05	6.03e-05	-0.00615584	-0.775156	-0.630654
TRCN0000000668	DGKZ	8525	4490	4027	4575	12542	11597	14286	8586.17	4364	12808.3	2.935	1.55336	9e-17	8.21e-16	0.0214194	1.53194	1.25143
TRCN0000000669	DGKZ	8525	304	324	294	1515	620	880	656.167	307.333	1005	3.27007	1.70932	1.49e-13	9.28e-13	0.0207033	1.68862	1.37716
TRCN0000000670	DGKZ	8525	108	138	108	441	214	165	195.667	118	273.333	2.31638	1.21187	0.000401029	0.000841925	-0.0587026	1.27058	0.976146
TRCN0000000671	DGKD	8527	4376	4315	5625	6709	6242	7798	5844.17	4772	6916.33	1.44936	0.535413	0.00237381	0.00436422	0.0191425	0.516271	0.43082
TRCN0000000672	DGKD	8527	264	284	387	781	409	678	467.167	311.667	622.667	1.99786	0.998456	0.000111798	0.00025652	-0.00520314	1.00366	0.8041
TRCN0000000673	DGKD	8527	87	116	240	0	0	17	76.6667	147.667	5.66667	0.0383747	-4.7037	4.18e-09	1.73e-08	-0.0899225	-4.61378	-3.79267
TRCN0000000674	DGKD	8527	245	206	180	1851	2575	1514	1095.17	210.333	1980	9.41363	3.23475	1.35e-55	7.22e-53	0.0464676	3.18828	2.60688
TRCN0000000675	DGKD	8527	1276	1387	1050	6128	5904	4606	3391.83	1237.67	5546	4.48101	2.16382	9.45e-37	5.95e-35	0.00051109	2.16331	1.74356
TRCN0000000676	CAMK1	8536	113	127	106	635	557	777	385.833	115.333	656.333	5.69075	2.50862	7.06e-20	8.89e-19	-0.0193295	2.52795	2.02151
TRCN0000000677	CAMK1	8536	1720	1725	1436	2594	3554	3605	2439	1627	3251	1.99816	0.998669	8e-09	3.16e-08	-0.029335	1.028	0.804272
TRCN0000000678	CAMK1	8536	93	113	62	660	406	283	269.5	89.3333	449.667	5.03358	2.33159	3.96e-14	2.61e-13	-0.0423039	2.37389	1.8788
TRCN0000000679	CAMK1	8536	126	109	99	71	49	1	75.8333	111.333	40.3333	0.362275	-1.46484	0.0148516	0.023813	-0.0901615	-1.37468	-1.18168
TRCN0000000680	MAPKAPK5	8550	3056	3327	2949	10234	14032	10491	7348.17	3110.67	11585.7	3.7245	1.89705	1.15e-24	2.27e-23	0.0190973	1.87795	1.52849
TRCN0000000681	MAPKAPK5	8550	111	104	206	0	0	30	75.1667	140.333	10	0.0712589	-3.81079	2.95e-07	9.69e-07	-0.0903529	-3.72043	-3.07285
TRCN0000000682	MAPKAPK5	8550	1612	1837	1158	3011	1959	2410	1997.83	1535.67	2460	1.60191	0.679793	0.000142277	0.0003214	-0.0057536	0.685547	0.547211
TRCN0000000683	MAPKAPK5	8550	280	209	343	100	118	191	206.833	277.333	136.333	0.491587	-1.02448	0.00926881	0.015432	-0.0561098	-0.968373	-0.826685
TRCN0000000684	MAPKAPK5	8550	359	434	329	557	275	520	412.333	374	450.667	1.20499	0.269022	0.319027	0.378167	-0.0145574	0.28358	0.21607
TRCN0000000685	CDK10	8558	187	208	159	676	972	581	463.833	184.667	743	4.02347	2.00844	5.87e-15	4.29e-14	-0.00575213	2.01419	1.61829
TRCN0000000689	CDK10	8558	774	740	851	505	624	633	687.833	788.333	587.333	0.745032	-0.424626	0.0950175	0.129185	0.0239117	-0.448538	-0.343113
TRCN0000000690	CASK	8573	117	144	72	731	442	446	325.333	111	539.667	4.86186	2.28151	3.15e-15	2.39e-14	-0.0308579	2.31237	1.83843
TRCN0000000691	CASK	8573	2483	2262	2585	7382	8033	6802	4924.5	2443.33	7405.67	3.03097	1.59978	4.13e-20	5.36e-19	0.0216406	1.57814	1.28885
TRCN0000000692	CASK	8573	2249	1981	2094	7547	8172	7658	4950.17	2108	7792.33	3.69655	1.88618	4.15e-27	1.08e-25	0.0216194	1.86456	1.51974
TRCN0000000693	CASK	8573	512	436	286	366	386	561	424.5	411.333	437.667	1.06402	0.0895245	0.723931	0.770782	-0.0124219	0.101946	0.0713681
TRCN0000000694	CASK	8573	2026	1859	2055	4770	5610	4496	3469.33	1980	4958.67	2.50438	1.32445	7.66e-15	5.49e-14	0.00389377	1.32056	1.0669
TRCN0000000695	STK16	8576	776	751	809	111	99	57	433.833	778.667	89	0.114298	-3.12913	2.78e-17	2.67e-16	-0.010807	-3.11832	-2.52334
TRCN0000000696	STK16	8576	168	232	195	519	472	551	356.167	198.333	514	2.5916	1.37384	9.29e-07	2.88e-06	-0.024871	1.39871	1.10672
TRCN0000000697	STK16	8576	633	839	738	1277	1062	1453	1000.33	736.667	1264	1.71584	0.778913	0.000188943	0.000419728	0.0457577	0.733155	0.627116
TRCN0000000698	STK16	8576	2	19	4	3	4	129	26.8333	8.33333	45.3333	5.44	2.44361	0.000737811	0.00148767	-0.104631	2.54824	1.9691
TRCN0000000699	STK16	8576	25	43	66	25	47	35	40.1667	44.6667	35.6667	0.798507	-0.324622	0.701862	0.751744	-0.100617	-0.224006	-0.262495
TRCN0000000700	CDC2L5	8621	4369	4426	4553	2927	2167	2899	3556.83	4449.33	2664.33	0.598816	-0.739815	5.56e-05	0.000134782	0.0074706	-0.747285	-0.597201
TRCN0000000701	CDC2L5	8621	2111	2927	3277	5550	7229	5598	4448.67	2771.67	6125.67	2.2101	1.14411	3.27e-11	1.71e-10	0.0210397	1.12307	0.921521
TRCN0000000702	CDC2L5	8621	418	374	504	1551	1724	1488	1009.83	432	1587.67	3.67515	1.8778	5.34e-20	6.91e-19	0.0460647	1.83174	1.51298
TRCN0000000703	CDC2L5	8621	5926	6508	8822	15209	15789	17786	11673.3	7085.33	16261.3	2.29507	1.19854	2.19e-10	1.05e-09	0.0200298	1.17851	0.965395
TRCN0000000704	CDC2L5	8621	3007	3432	3990	5761	6388	6837	4902.5	3476.33	6328.67	1.8205	0.864335	6.57e-07	2.07e-06	0.0216551	0.84268	0.695979
TRCN0000000705	RIPK1	8737	1051	954	908	4324	2861	3530	2271.33	971	3571.67	3.67834	1.87905	1.87e-27	5.18e-26	-0.0253107	1.90436	1.51399
TRCN0000000706	RIPK1	8737	1667	2005	1991	1637	1479	1775	1759	1887.67	1630.33	0.863676	-0.211437	0.28037	0.338214	0.0142595	-0.225697	-0.171251
TRCN0000000707	RIPK1	8737	2	3	3	3	0	6	2.83333	2.66667	3	1.125	0.169925	0.856797	0.888633	-0.111988	0.281913	0.136183
TRCN0000000708	RIPK1	8737	3614	3620	4284	9187	8004	7815	6087.33	3839.33	8335.33	2.17104	1.11838	2.71e-10	1.28e-09	0.0183573	1.10003	0.900779
TRCN0000000709	RIPK1	8737	3280	2955	3655	3293	4536	6075	3965.67	3296.67	4634.67	1.40586	0.491458	0.00444837	0.00779862	0.0178292	0.473628	0.395385
TRCN0000000710	DYRK4	8798	5017	5963	5977	5144	5719	6003	5637.17	5652.33	5622	0.994633	-0.00776309	0.971071	0.980233	0.0198675	-0.0276306	-0.00705996
TRCN0000000711	DYRK4	8798	3112	3101	3173	3820	4165	4470	3640.17	3128.67	4151.67	1.32698	0.408143	0.0181324	0.0285318	0.0105473	0.397595	0.328221
TRCN0000000712	DYRK4	8798	646	755	585	1888	1455	1613	1157	662	1652	2.49547	1.31931	2.43e-11	1.29e-10	0.0446262	1.27468	1.06276
TRCN0000000713	DYRK4	8798	1259	1506	1632	99	45	110	775.167	1465.67	84.6667	0.0577667	-4.11362	2.79e-34	1.4e-32	0.0314811	-4.1451	-3.31698
TRCN0000000719	PRPF4B	8899	15165	16678	21077	12352	15473	14235	15830	17640	14020	0.794785	-0.331364	0.0518057	0.0745054	0.00258077	-0.333945	-0.26793
TRCN0000000720	PRPF4B	8899	1207	1270	1336	4243	3318	6312	2947.67	1271	4624.33	3.63834	1.86328	7e-28	2.01e-26	-0.019135	1.88242	1.50128
TRCN0000000721	PRPF4B	8899	2048	1732	1963	4533	3067	3673	2836	1914.33	3757.67	1.96291	0.972995	1.38e-08	5.31e-08	-0.0231328	0.996128	0.783575
TRCN0000000722	PRPF4B	8899	1067	808	596	3488	3438	2551	1991.33	823.667	3159	3.83529	1.93934	3.09e-28	9.26e-27	-0.00519101	1.94453	1.56259
TRCN0000000723	PRPF4B	8899	2569	2724	2262	4303	4867	3285	3335	2518.33	4151.67	1.64858	0.721221	2.64e-05	6.73e-05	-0.00205413	0.723275	0.580608
TRCN0000000724	CDKL2	8999	208	281	192	587	390	495	358.833	227	490.667	2.16153	1.11205	7.26e-05	0.000171335	-0.0243642	1.13642	0.895674
TRCN0000000725	CDKL2	8999	532	655	450	1817	1093	1939	1081	545.667	1616.33	2.96213	1.56663	7.82e-15	5.58e-14	0.0466647	1.51997	1.26213
TRCN0000000726	CDKL2	8999	2259	2612	1876	3216	4265	3288	2919.33	2249	3589.67	1.59612	0.674566	9e-05	0.000209852	-0.0202139	0.69478	0.542997
TRCN0000000727	CDKL2	8999	1285	1493	2168	280	204	285	952.5	1648.67	256.333	0.155479	-2.68521	4.82e-22	7.59e-21	0.0433192	-2.72853	-2.16547
TRCN0000000728	CDKL2	8999	5105	5232	5048	22491	18119	15076	11845.2	5128.33	18562	3.6195	1.85579	3.23e-21	4.65e-20	0.0196574	1.83613	1.49524
TRCN0000000729	RPS6KB2	6199	348	186	255	146	455	108	249.667	263	236.333	0.898606	-0.15424	0.684602	0.737193	-0.0465617	-0.107678	-0.125142
TRCN0000000730	RPS6KB2	6199	1098	1095	726	2086	1760	2434	1533.17	973	2093.33	2.15142	1.10529	2.62e-09	1.11e-08	0.0257813	1.07951	0.890224
TRCN0000000731	MAP3K14	9020	2568	2414	2640	2319	3204	2797	2657	2540.67	2773.33	1.09158	0.126414	0.466128	0.528531	-0.0277689	0.154183	0.101106
TRCN0000000732	MAP3K14	9020	267	269	301	289	995	764	480.833	279	682.667	2.44683	1.29092	4.1e-07	1.33e-06	-0.00297844	1.29389	1.03987
TRCN0000000733	MAP3K14	9020	453	550	378	3324	1837	1782	1387.33	460.333	2314.33	5.02752	2.32985	6.74e-35	3.67e-33	0.0311553	2.29869	1.87739
TRCN0000000734	MAP3K14	9020	1920	1360	1328	2140	1895	1688	1721.83	1536	1907.67	1.24197	0.312631	0.0907488	0.123696	0.0168981	0.295733	0.251224
TRCN0000000735	BRSK2	9024	2923	2613	2734	6667	5905	8651	4915.5	2756.67	7074.33	2.56626	1.35967	5.2e-15	3.86e-14	0.021647	1.33802	1.09529
TRCN0000000736	BRSK2	9024	1677	2292	2799	630	743	956	1516.17	2256	776.333	0.344119	-1.53902	2.62e-12	1.5e-11	0.0261028	-1.56512	-1.24148
TRCN0000000737	BRSK2	9024	599	425	386	110	358	152	338.333	470	206.667	0.439716	-1.18536	0.000412841	0.000862773	-0.0283051	-1.15705	-0.956371
TRCN0000000738	BRSK2	9024	206	166	237	226	189	164	198	203	193	0.950739	-0.0728789	0.884717	0.912333	-0.0581555	-0.0147233	-0.0595528
TRCN0000000739	BRSK2	9024	9	13	8	49	48	31	26.3333	10	42.6667	4.26667	2.09311	0.00361598	0.00645927	-0.104782	2.19789	1.68655
TRCN0000000740	TNK1	8711	427	338	602	455	712	1444	663	455.667	870.333	1.91002	0.933589	6.14e-05	0.000147534	0.0214196	0.91217	0.751808
TRCN0000000742	TNK1	8711	2049	2172	2287	5057	4877	7442	3980.67	2169.33	5792	2.66994	1.41681	1.3e-16	1.16e-15	0.0179781	1.39883	1.14135
TRCN0000000743	TNK1	8711	46	35	33	158	140	140	92	38	146	3.84211	1.9419	1.87e-05	4.84e-05	-0.0855694	2.02747	1.56465
TRCN0000000744	TNK1	8711	274	373	175	1625	1298	1576	886.833	274	1499.67	5.47324	2.45239	1.62e-30	6.04e-29	0.0392519	2.41314	1.97619
TRCN0000000745	CLK3	1198	267	314	225	1891	1130	951	796.333	268.667	1324	4.92804	2.30101	1.08e-25	2.42e-24	0.0330849	2.26793	1.85415
TRCN0000000746	CLK3	1198	3727	3332	4789	3091	3468	3067	3579	3949.33	3208.67	0.812458	-0.299635	0.096523	0.130899	0.00832423	-0.307959	-0.242352
TRCN0000000747	CLK3	1198	1093	1067	1005	1055	1520	1070	1135	1055	1215	1.15166	0.203713	0.314085	0.373827	0.0454472	0.158266	0.163421
TRCN0000000748	CLK3	1198	600	673	466	1860	1109	1197	984.167	579.667	1388.67	2.39563	1.2604	1.22e-09	5.34e-09	0.0450979	1.21531	1.01527
TRCN0000000749	CLK3	1198	227	232	284	630	813	865	508.5	247.667	769.333	3.10633	1.63521	5.94e-11	3.02e-10	0.00139774	1.63381	1.31742
TRCN0000000750	CLK2	1196	1507	1653	1543	7764	7627	8150	4707.33	1567.67	7847	5.00553	2.32352	4.95e-40	3.78e-38	0.0216205	2.3019	1.8723
TRCN0000000751	CLK2	1196	97	61	75	177	191	376	162.833	77.6667	248	3.19313	1.67497	4.46e-06	1.24e-05	-0.0666869	1.74166	1.34947
TRCN0000000752	CLK2	1196	842	813	599	2413	1905	1832	1400.67	751.333	2050	2.72848	1.4481	1.5e-14	1.04e-13	0.0304145	1.41768	1.16658
TRCN0000000753	CLK2	1196	241	320	268	248	222	153	242	276.333	207.667	0.751508	-0.41214	0.256568	0.312911	-0.0482349	-0.363905	-0.333047
TRCN0000000754	CLK1	1195	4536	4620	5945	2645	3249	3911	4151	5033.67	3268.33	0.649295	-0.623055	0.000600452	0.00122768	0.0194337	-0.642488	-0.503075
TRCN0000000755	CLK1
TRCN0000000756	CLK1	1195	628	563	541	1743	1598	2491	1260.67	577.333	1944	3.36721	1.75155	1e-19	1.24e-18	0.0390693	1.71248	1.41121
TRCN0000000757	CLK1	1195	3035	3125	2955	7349	7705	7867	5339.33	3038.33	7640.33	2.51465	1.33036	3.05e-14	2.04e-13	0.0208365	1.30952	1.07166
TRCN0000000758	CLK1	1195	541	787	473	523	501	346	528.5	600.333	456.667	0.760689	-0.394622	0.153325	0.197919	0.00445655	-0.399079	-0.318925
TRCN0000000759	PLK3	1263	471	517	477	1821	1321	2124	1121.83	488.333	1755.33	3.59454	1.84581	1.37e-20	1.87e-19	0.0458554	1.79995	1.48719
TRCN0000000760	PLK3	1263	464	414	421	380	431	365	412.5	433	392	0.905312	-0.143513	0.645422	0.702783	-0.0145279	-0.128985	-0.116495
TRCN0000000761	PLK3	1263	145	188	217	625	268	287	288.333	183.333	393.333	2.14545	1.10128	0.000252216	0.000549263	-0.0383546	1.13964	0.886994
TRCN0000000762	PLK3	1263	81	152	96	406	423	301	243.167	109.667	376.667	3.43465	1.78016	1.99e-08	7.56e-08	-0.0479793	1.82814	1.43427
TRCN0000000763	PLK3	1263	1149	1178	699	6901	5573	5789	3548.17	1008.67	6087.67	6.03536	2.59344	4.48e-51	1.44e-48	0.00713054	2.58631	2.08989
TRCN0000000764	DGKB	1607	3517	3691	5159	6525	7110	9711	5952.17	4122.33	7782	1.88777	0.91668	2.06e-07	6.9e-07	0.0187781	0.897902	0.738176
TRCN0000000765	DGKB	1607	9630	11718	14127	11454	12925	15885	12623.2	11825	13421.3	1.135	0.182688	0.315276	0.374689	0.0175889	0.165099	0.146471
TRCN0000000766	DGKB	1607	1323	1240	1363	2094	2984	2603	1934.5	1308.67	2560.33	1.95644	0.968234	5.64e-08	2.03e-07	-0.000233753	0.968468	0.779737
TRCN0000000767	DGKB	1607	3435	3107	2840	12498	12501	12903	7880.67	3127.33	12634	4.03986	2.01431	7.16e-27	1.82e-25	0.0203016	1.994	1.62302
TRCN0000000768	DGKB	1607	4513	4806	4056	11881	14811	13056	8853.83	4458.33	13249.3	2.97181	1.57134	5.46e-17	5.11e-16	0.021702	1.54964	1.26593
TRCN0000000769	PTK2B	2185	1237	1285	956	5710	4606	3777	2928.5	1159.33	4697.67	4.05204	2.01865	2.31e-32	9.88e-31	-0.0198692	2.03852	1.62652
TRCN0000000770	PTK2B	2185	312	320	201	1081	800	1043	626.167	277.667	974.667	3.5102	1.81155	1.13e-14	7.95e-14	0.0173917	1.79416	1.45958
TRCN0000000771	PTK2B	2185	253	197	183	400	232	375	273.333	211	335.667	1.59084	0.669786	0.0297844	0.0450981	-0.0414927	0.711279	0.539144
TRCN0000000772	FLT3	2322	211	182	114	940	710	824	496.833	169	824.667	4.87968	2.28679	1.39e-19	1.69e-18	-0.000426974	2.28721	1.84268
TRCN0000000773	FLT3	2322	1370	1169	1168	1394	1478	1766	1390.83	1235.67	1546	1.25115	0.323251	0.0943393	0.128324	0.0309575	0.292293	0.259786
TRCN0000000775	FLT3	2322	1443	1438	1137	2749	4734	5497	2833	1339.33	4326.67	3.23046	1.69174	3.05e-23	5.29e-22	-0.02323	1.71497	1.36299
TRCN0000000776	AURKB	9212	5359	5617	6385	5624	4427	4846	5376.33	5787	4965.67	0.858073	-0.220828	0.218187	0.27136	0.0207275	-0.241556	-0.178822
TRCN0000000777	AURKB	9212	412	391	402	316	177	340	339.667	401.667	277.667	0.691286	-0.532645	0.0979018	0.132433	-0.0280457	-0.504599	-0.430191
TRCN0000000778	AURKB	9212	526	575	434	933	511	581	593.333	511.667	675	1.31922	0.399683	0.100346	0.13534	0.0134323	0.386251	0.321401
TRCN0000000779	AURKB	9212	36	24	23	18	19	1	20.1667	27.6667	12.6667	0.457831	-1.12711	0.264319	0.32151	-0.106658	-1.02045	-0.909419
TRCN0000000780	STK17B	9262	5796	7236	8949	10020	9334	9540	8479.17	7327	9631.33	1.3145	0.394513	0.0294075	0.0445905	0.0212847	0.373228	0.317233
TRCN0000000783	STK17B	9262	1222	1447	1051	6905	6001	4960	3597.67	1240	5955.33	4.80269	2.26384	9.07e-40	6.62e-38	0.0090241	2.25482	1.82419
TRCN0000000784	ALK	238	3081	2830	1993	6808	6582	5121	4402.5	2634.67	6170.33	2.34198	1.22773	1.04e-12	6.15e-12	0.0208616	1.20687	0.988927
TRCN0000000785	ALK	238	12	24	34	53	65	40	38	23.3333	52.6667	2.25714	1.1745	0.0588151	0.0836123	-0.101265	1.27576	0.946015
TRCN0000000786	ALK	238	3655	3968	3723	7621	8342	7240	5758.17	3782	7734.33	2.04504	1.03213	4.56e-09	1.87e-08	0.0194424	1.01269	0.831244
TRCN0000000787	ALK	238	961	1112	835	3649	3043	2787	2064.5	969.333	3159.67	3.25963	1.70471	2.09e-22	3.39e-21	-0.0113909	1.7161	1.37344
TRCN0000000788	ALK	238	19	45	11	22	12	24	22.1667	25	19.3333	0.773333	-0.370838	0.748112	0.793601	-0.106048	-0.264789	-0.299751
TRCN0000000789	ABL1
TRCN0000000790	ABL1
TRCN0000000792	ABL1
TRCN0000000794	BMPR1A	657	1724	2065	2009	5263	4904	5650	3602.5	1932.67	5272.33	2.72801	1.44785	2.03e-17	1.98e-16	0.00920235	1.43865	1.16638
TRCN0000000795	BMPR1A	657	3407	3545	3329	1115	727	1163	2214.33	3427	1001.67	0.292287	-1.77454	1.13e-17	1.13e-16	-0.0222503	-1.75229	-1.43134
TRCN0000000796	BMPR1A	657	5927	6758	6594	17850	20601	21720	13241.7	6426.33	20057	3.12106	1.64204	4.49e-17	4.21e-16	0.015501	1.62654	1.32292
TRCN0000000797	BMPR1A	657	1734	1824	1343	2045	1907	2016	1811.5	1633.67	1989.33	1.21771	0.284171	0.120779	0.159877	0.0102016	0.27397	0.228282
TRCN0000000798	BMPR1A	657	2917	2477	3520	422	200	562	1683	2971.33	394.667	0.132825	-2.9124	2.44e-33	1.12e-31	0.0193992	-2.9318	-2.34863
TRCN0000000800	BUB1	699	761	686	618	2756	2088	1982	1481.83	688.333	2275.33	3.30557	1.7249	1.56e-20	2.11e-19	0.0268951	1.698	1.38972
TRCN0000000801	BUB1	699	4464	3910	3994	4392	3905	5084	4291.5	4122.67	4460.33	1.0819	0.113574	0.510564	0.573046	0.0203303	0.0932435	0.0907553
TRCN0000000802	BUB1	699	2807	2183	1940	9333	5821	7104	4864.67	2310	7419.33	3.21183	1.6834	4.15e-22	6.56e-21	0.0216719	1.66172	1.35626
TRCN0000000803	CSK	1445	1275	1081	841	3055	2771	2960	1997.17	1065.67	2928.67	2.7482	1.45849	1.22e-16	1.09e-15	-0.00569597	1.46418	1.17495
TRCN0000000804	CSK	1445	1407	1747	1470	2339	2558	2292	1968.83	1541.33	2396.33	1.55471	0.63665	0.000384219	0.000810877	-0.00323378	0.639883	0.512431
TRCN0000000805	CSK	1445	260	338	310	873	772	1000	592.167	302.667	881.667	2.913	1.5425	1.03e-10	5.07e-10	0.0132848	1.52922	1.24268
TRCN0000000806	CSK	1445	56	26	49	142	29	126	71.3333	43.6667	99	2.26718	1.1809	0.0176066	0.0277862	-0.0914567	1.27235	0.951173
TRCN0000000807	CSK	1445	701	712	494	3102	2142	1714	1477.5	635.667	2319.33	3.64866	1.86737	9.13e-24	1.65e-22	0.0270292	1.84034	1.50457
TRCN0000000808	CSNK1G3	1456	1241	1128	1103	453	872	776	928.833	1157.33	700.333	0.605127	-0.724691	0.00216638	0.00401044	0.0418716	-0.766562	-0.585009
TRCN0000000809	CSNK1G3	1456	224	121	241	737	408	298	338.167	195.333	481	2.46246	1.3001	5.06e-06	1.4e-05	-0.0283376	1.32844	1.04727
TRCN0000000810	CSNK1G3	1456	20	34	61	177	63	89	74	38.3333	109.667	2.86087	1.51645	0.00202922	0.0037783	-0.0906883	1.60714	1.22168
TRCN0000000811	CSNK1G3	1456	1754	1982	1520	3593	3239	3669	2626.17	1752	3500.33	1.99791	0.99849	6.56e-09	2.61e-08	-0.0282936	1.02678	0.804127
TRCN0000000812	DMPK	1760	893	873	760	1442	1327	1523	1136.33	842	1430.67	1.69913	0.764795	0.000140272	0.000317093	0.0454023	0.719393	0.615735
TRCN0000000813	DMPK	1760	360	491	283	1987	1401	1824	1057.67	378	1737.33	4.59612	2.20042	2.22e-27	5.99e-26	0.0467754	2.15364	1.77306
TRCN0000000814	DMPK	1760	680	828	905	1046	943	1056	909.667	804.333	1015	1.26191	0.335614	0.120233	0.159351	0.0406871	0.294927	0.269752
TRCN0000000815	DMPK	1760	1881	1881	1437	5914	6696	9029	4473	1733	7213	4.16215	2.05733	2.21e-32	9.61e-31	0.0211239	2.0362	1.65771
TRCN0000000816	DMPK	1760	195	126	228	322	127	205	200.5	183	218	1.19126	0.252484	0.452379	0.514395	-0.0575725	0.310057	0.202738
TRCN0000000817	EPHB1	2047	335	381	187	1609	1028	501	673.5	301	1046	3.47508	1.79705	4.97e-15	3.7e-14	0.0224941	1.77455	1.44788
TRCN0000000818	EPHB1	2047	208	205	134	468	618	416	341.5	182.333	500.667	2.74589	1.45727	2.79e-07	9.19e-07	-0.0276896	1.48496	1.17397
TRCN0000000819	EPHB1	2047	126	180	226	564	451	418	327.5	177.333	477.667	2.69361	1.42954	6.67e-07	2.1e-06	-0.0304295	1.45997	1.15162
TRCN0000000820	EPHB1	2047	3499	3961	2944	4202	4497	3597	3783.33	3468	4098.67	1.18185	0.241051	0.163593	0.209718	0.0148198	0.226231	0.19352
TRCN0000000821	EPHB1	2047	497	393	604	125	312	218	358.167	498	218.333	0.43842	-1.18961	0.000304005	0.000653182	-0.0244907	-1.16512	-0.959804
TRCN0000000822	GSK3B	2932	11045	12110	13825	17652	16902	18490	15004	12326.7	17681.3	1.4344	0.520444	0.004312	0.00759271	0.00742914	0.513015	0.418753
TRCN0000000823	GSK3B	2932	3717	4164	5285	7858	8544	9210	6463	4388.67	8537.33	1.94531	0.960003	7.71e-08	2.73e-07	0.0175681	0.942435	0.773101
TRCN0000000824	GSK3B	2932	3574	4749	6266	8139	7647	10177	6758.67	4863	8654.33	1.77963	0.831576	3.44e-06	9.72e-06	0.0175757	0.814	0.66957
TRCN0000000825	LIMK1	3984	7583	6619	6706	6804	7065	9728	7417.5	6969.33	7865.67	1.12861	0.174548	0.330904	0.389931	0.0192718	0.155277	0.13991
TRCN0000000826	LIMK1	3984	215	394	217	1515	900	1002	707.167	275.333	1139	4.1368	2.04852	1.54e-19	1.86e-18	0.0257383	2.02278	1.6506
TRCN0000000827	MAPK13	5603	2805	3240	3604	10679	8108	11335	6628.5	3216.33	10040.7	3.12177	1.64237	1.26e-19	1.53e-18	0.017487	1.62488	1.32319
TRCN0000000828	MAPK13	5603	29	110	19	50	105	127	73.3333	52.6667	94	1.78481	0.835771	0.0889048	0.12144	-0.0908802	0.926651	0.672952
TRCN0000000829	MAPK13	5603	70	59	123	480	129	91	158.667	84	233.333	2.77778	1.47393	6.3e-05	0.000150802	-0.067737	1.54167	1.1874
TRCN0000000830	TGFBR2	7048	278	273	312	273	372	1024	422	287.667	556.333	1.93395	0.951551	0.00036542	0.000773235	-0.0128579	0.964409	0.766288
TRCN0000000831	TGFBR2	7048	3429	3592	4709	9466	7287	9859	6390.33	3910	8870.67	2.26871	1.18187	3.95e-11	2.06e-10	0.0176629	1.16421	0.951962
TRCN0000000832	TGFBR2	7048	431	414	462	415	264	48	339	435.667	242.333	0.556236	-0.846232	0.00968793	0.0160632	-0.0281754	-0.818057	-0.682989
TRCN0000000833	TGFBR2	7048	87	77	89	698	765	462	363	84.3333	641.667	7.6087	2.92765	5.59e-25	1.17e-23	-0.0235757	2.95122	2.35931
TRCN0000000834	TGFBR2	7048	722	849	604	2762	2408	3613	1826.33	725	2927.67	4.03816	2.0137	1.57e-29	5.24e-28	0.00899833	2.0047	1.62253
TRCN0000000835	ULK1	8408	5040	5136	5512	8699	9204	9314	7150.83	5229.33	9072.33	1.73489	0.794847	9.97e-06	2.65e-05	0.0185718	0.776275	0.639961
TRCN0000000836	ULK1	8408	9773	10136	12278	7002	6839	7237	8877.5	10729	7026	0.654861	-0.61074	0.000664421	0.00134901	0.0217233	-0.632463	-0.493148
TRCN0000000837	ULK1	8408	599	760	807	385	133	926	601.667	722	481.333	0.666667	-0.584963	0.0283543	0.0430749	0.0144722	-0.599435	-0.472367
TRCN0000000838	ULK1	8408	39	28	79	137	117	45	74.1667	48.6667	99.6667	2.04795	1.03418	0.0347645	0.0518801	-0.0906404	1.12482	0.832896
TRCN0000000839	ULK1	8408	79	67	15	181	122	126	98.3333	53.6667	143	2.6646	1.41392	0.00131978	0.00253709	-0.0837972	1.49771	1.13902
TRCN0000000840	GRK5	2869	223	270	271	814	195	384	359.5	254.667	464.333	1.8233	0.866551	0.00206923	0.00384388	-0.0242378	0.890788	0.697765
TRCN0000000841	GRK5	2869	3594	4382	3758	2885	2872	3026	3419.5	3911.33	2927.67	0.748509	-0.417909	0.0210747	0.0328556	0.00173694	-0.419646	-0.337698
TRCN0000000842	GRK5	2869	2184	2525	3094	4078	8710	7131	4620.33	2601	6639.67	2.55274	1.35204	5.35e-15	3.96e-14	0.0214994	1.33055	1.08914
TRCN0000000843	GRK5	2869	4524	4038	4208	10247	9827	9960	7134	4256.67	10011.3	2.35192	1.23384	9.7e-12	5.32e-11	0.018525	1.21531	0.993852
TRCN0000000845	PRKCE	5581	4128	3675	4380	8033	8448	9605	6378.17	4061	8695.33	2.14118	1.09841	7.9e-10	3.55e-09	0.0176819	1.08072	0.884674
TRCN0000000846	PRKCE	5581	808	838	805	1786	1535	1800	1262	817	1707	2.08935	1.06306	4.42e-08	1.61e-07	0.0389861	1.02407	0.856176
TRCN0000000847	PRKCE	5581	5490	5340	4996	7678	7988	8272	6627.33	5275.33	7979.33	1.51257	0.597006	0.000826439	0.00164672	0.0174868	0.579519	0.480472
TRCN0000000848	PRKCE	5581	1987	1774	2249	1543	1561	663	1629.5	2003.33	1255.67	0.626789	-0.673949	0.000870721	0.00172959	0.0223348	-0.696284	-0.544103
TRCN0000000849	MAP3K4	4216	390	372	381	492	571	310	419.333	381	457.667	1.20122	0.264506	0.324625	0.383952	-0.0133245	0.277831	0.212429
TRCN0000000850	MAP3K4	4216	149	187	152	1865	1135	725	702.167	162.667	1241.67	7.6332	2.93229	5.67e-37	3.64e-35	0.025275	2.90701	2.36305
TRCN0000000851	MAP3K4	4216	1138	947	1074	5581	3780	4277	2799.5	1053	4546	4.31719	2.11009	4.6e-35	2.59e-33	-0.0242751	2.13437	1.70024
TRCN0000000852	MAP3K4	4216	492	408	675	467	1029	509	596.667	525	668.333	1.27302	0.34825	0.15149	0.195766	0.0138512	0.334399	0.279939
TRCN0000000853	CDC42BPB	9578	1067	1512	1429	2335	2770	2584	1949.5	1336	2563	1.91841	0.939913	1.33e-07	4.6e-07	-0.00154489	0.941458	0.756906
TRCN0000000854	CDC42BPB	9578	263	256	397	238	498	412	344	305.333	382.667	1.25328	0.325703	0.25504	0.311403	-0.0272055	0.352909	0.261763
TRCN0000000855	CDC42BPB	9578	3583	3342	3845	12312	11799	12198	7846.5	3590	12103	3.37131	1.75331	3.96e-21	5.67e-20	0.0202336	1.73308	1.41262
TRCN0000000856	CDC42BPB	9578	1438	1586	1332	1287	1331	1083	1342.83	1452	1233.67	0.849633	-0.235089	0.259833	0.316293	0.0338314	-0.26892	-0.190318
TRCN0000000857	PRKAA1	5562	18	28	4	0	1	134	30.8333	16.6667	45	2.7	1.43296	0.0324443	0.048712	-0.103421	1.53638	1.15437
TRCN0000000858	PRKAA1	5562	1376	1544	1555	1477	1800	2324	1679.33	1491.67	1867	1.25162	0.323797	0.0812044	0.11197	0.0196203	0.304176	0.260226
TRCN0000000859	PRKAA1	5562	151	211	279	249	162	61	185.5	213.667	157.333	0.736349	-0.441537	0.271871	0.329821	-0.0611184	-0.380419	-0.356746
TRCN0000000860	PRKAA1	5562	1328	1102	1340	1472	1153	923	1219.67	1256.67	1182.67	0.941114	-0.0875585	0.692252	0.743858	0.0415215	-0.12908	-0.0713867
TRCN0000000861	PRKAA1	5562	983	753	979	205	346	117	563.833	905	222.667	0.246041	-2.02303	3.83e-11	2e-10	0.00954905	-2.03258	-1.63166
TRCN0000000863	MERTK	10461	756	998	1189	593	336	781	775.5	981	570	0.58104	-0.783291	0.00173027	0.00327293	0.0315069	-0.814798	-0.632249
TRCN0000000864	MERTK	10461	256	273	232	536	304	465	344.333	253.667	435	1.71485	0.778081	0.00646214	0.0109928	-0.027141	0.805222	0.626446
TRCN0000000865	MERTK	10461	680	696	1078	336	296	659	624.167	818	430.333	0.52608	-0.926646	0.00058924	0.00120629	0.0171608	-0.943807	-0.747814
TRCN0000000866	MERTK	10461	654	564	400	3393	2744	4148	1983.83	539.333	3428.33	6.35661	2.66826	6.18e-51	1.65e-48	-0.00454008	2.6728	2.1502
TRCN0000000867	PLK2	10769	385	470	366	732	608	679	540	407	673	1.65356	0.725578	0.00353124	0.00632195	0.00616873	0.719409	0.58412
TRCN0000000868	PLK2	10769	227	222	176	321	106	365	236.167	208.333	264	1.2672	0.341644	0.288671	0.346147	-0.0495184	0.391163	0.274613
TRCN0000000869	PLK2	10769	224	230	297	939	645	867	533.667	250.333	817	3.26365	1.70649	4.1e-12	2.32e-11	0.0052321	1.70125	1.37488
TRCN0000000870	PLK2	10769	1029	1217	1206	4702	3836	3429	2569.83	1150.67	3989	3.46669	1.79356	1.12e-25	2.5e-24	-0.0290108	1.82257	1.44507
TRCN0000000871	TRIO	7204	189	293	301	684	388	462	386.167	261	511.333	1.95913	0.970214	0.000408048	0.000853867	-0.0192684	0.989483	0.781333
TRCN0000000872	TRIO	7204	1131	1116	1096	1853	1238	1570	1334	1114.33	1553.67	1.39426	0.479496	0.0137213	0.0221334	0.0343885	0.445108	0.385742
TRCN0000000873	TRIO	7204	58	35	62	190	102	103	91.6667	51.6667	131.667	2.54839	1.34958	0.00283659	0.00517355	-0.0856631	1.43525	1.08716
TRCN0000000874	TRIO	7204	560	521	406	1002	322	711	587	495.667	678.333	1.36853	0.452624	0.063496	0.0896316	0.0126256	0.439999	0.36408
TRCN0000000875	IRAK3	11213	405	519	593	312	180	413	403.667	505.667	301.667	0.596572	-0.745231	0.0150294	0.024062	-0.0160998	-0.729132	-0.601567
TRCN0000000876	IRAK3	11213	1507	1495	1399	1033	1432	1121	1331.17	1467	1195.33	0.814815	-0.295456	0.157386	0.202773	0.0345683	-0.330024	-0.238982
TRCN0000000877	IRAK3	11213	1790	1722	1582	5718	5062	4595	3411.5	1698	5125	3.01826	1.59372	7.73e-21	1.08e-19	0.00138433	1.59233	1.28397
TRCN0000000879	IRAK3	11213	5180	5099	6529	3240	1357	2030	3905.83	5602.67	2209	0.394277	-1.34272	1.22e-12	7.14e-12	0.0171666	-1.35989	-1.08323
TRCN0000000880	LATS2	26524	2431	2332	2403	4544	4433	3601	3290.67	2388.67	4192.67	1.75523	0.811663	2.17e-06	6.31e-06	-0.00408424	0.815747	0.653517
TRCN0000000881	LATS2	26524	872	819	748	3771	3047	3910	2194.5	813	3576	4.39852	2.13702	1.16e-34	6.01e-33	-0.0210217	2.15804	1.72195
TRCN0000000882	LATS2	26524	707	1008	806	2705	2498	2380	1684	840.333	2527.67	3.00793	1.58877	1.71e-18	1.91e-17	0.0193385	1.56943	1.27998
TRCN0000000883	LATS2	26524	122	120	93	476	294	254	226.5	111.667	341.333	3.05672	1.61198	6.96e-07	2.18e-06	-0.051665	1.66365	1.29869
TRCN0000000884	LATS2	26524	87	142	57	396	265	440	231.167	95.3333	367	3.84965	1.94473	1.74e-09	7.53e-09	-0.0506257	1.99535	1.56693
TRCN0000000885	PIK3R4	30849	8650	9542	9756	15749	14757	14741	12199.2	9316	15082.3	1.61897	0.695077	0.000164797	0.000369153	0.0187937	0.676283	0.559532
TRCN0000000886	PIK3R4	30849	9055	9658	12678	9558	12515	10082	10591	10463.7	10718.3	1.02434	0.0346921	0.853952	0.886255	0.0216669	0.0130252	0.0271651
TRCN0000000887	PIK3R4	30849	2054	2070	1647	3260	3223	3467	2620.17	1923.67	3316.67	1.72414	0.785875	5.47e-06	1.51e-05	-0.0283851	0.81426	0.632729
TRCN0000000888	PIK3R4	30849	1426	1289	1467	2120	1212	1128	1440.33	1394	1486.67	1.06648	0.0928506	0.62102	0.679671	0.0284504	0.0644002	0.0740494
TRCN0000000889	ULK2	9706	681	793	848	1402	1119	1741	1097.33	774	1420.67	1.83549	0.876163	1.61e-05	4.2e-05	0.0464293	0.829733	0.705514
TRCN0000000890	ULK2	9706	7418	8872	12538	13098	15306	17265	12416.2	9609.33	15223	1.58419	0.663744	0.000315511	0.000676546	0.0182002	0.645544	0.534273
TRCN0000000891	ULK2	9706	682	1052	500	3115	2072	2845	1711	744.667	2677.33	3.59534	1.84613	1.41e-24	2.77e-23	0.017624	1.82851	1.48745
TRCN0000000892	ULK2	9706	1047	1187	1455	1851	2663	3040	1873.83	1229.67	2518	2.04771	1.03401	7.61e-09	3.01e-08	0.00502026	1.02899	0.832762
TRCN0000000893	ULK2	9706	969	522	1042	1446	1338	1378	1115.83	844.333	1387.33	1.64311	0.71643	0.000391764	0.000825711	0.0460191	0.670411	0.576746
TRCN0000000894	SLK	9748	989	1030	906	1444	1230	1234	1138.83	975	1302.67	1.33607	0.417994	0.0390351	0.0576973	0.0453163	0.372678	0.336162
TRCN0000000895	SLK	9748	104	132	164	194	384	244	203.667	133.333	274	2.055	1.03914	0.00212858	0.003945	-0.0568385	1.09598	0.836896
TRCN0000000896	SLK	9748	3471	3809	4053	10123	8478	11724	6943	3777.67	10108.3	2.67581	1.41998	4.81e-15	3.59e-14	0.0179718	1.40201	1.14391
TRCN0000000897	SLK	9748	3193	3165	3386	661	899	506	1968.33	3248	688.667	0.212028	-2.23767	3.1e-24	6e-23	-0.00319016	-2.23448	-1.80469
TRCN0000000898	SLK	9748	16432	14643	18336	12005	14896	12714	14837.7	16470.3	13205	0.801745	-0.318785	0.0635997	0.0897385	0.00832387	-0.327109	-0.25779
TRCN0000000899	NUAK1	9891	961	1140	1063	2802	1877	1649	1582	1054.67	2109.33	2	1	6.3e-08	2.25e-07	0.0243598	0.97564	0.805345
TRCN0000000900	NUAK1	9891	680	796	603	211	424	191	484.167	693	275.333	0.397306	-1.33168	1.02e-05	2.71e-05	-0.00244218	-1.32923	-1.07433
TRCN0000000901	NUAK1	9891	2764	2187	2367	1371	1444	957	1848.33	2439.33	1257.33	0.515441	-0.95612	1.96e-06	5.75e-06	0.00717686	-0.963297	-0.771574
TRCN0000000902	NUAK1	9891	568	757	398	691	682	815	651.833	574.333	729.333	1.26988	0.34469	0.145381	0.189166	0.020242	0.324448	0.277069
TRCN0000000903	NUAK1	9891	17752	18278	18943	10005	10363	10422	14293.8	18324.3	10263.3	0.560093	-0.836261	9.68e-07	2.99e-06	0.0110569	-0.847318	-0.674951
TRCN0000000909	VRK3	51231	38	32	66	129	60	70	65.8333	45.3333	86.3333	1.90441	0.929345	0.0693754	0.0971498	-0.0930493	1.02239	0.748387
TRCN0000000910	VRK3	51231	1763	1547	1317	990	1150	1192	1326.5	1542.33	1110.67	0.720121	-0.473689	0.0242906	0.037397	0.0348656	-0.508554	-0.382664
TRCN0000000912	VRK3	51231	4030	5175	5404	4308	5930	5395	5040.33	4869.67	5211	1.07009	0.0977372	0.57364	0.633213	0.0215104	0.0762268	0.0779887
TRCN0000000913	BMP2K	55589	782	708	634	1193	1134	589	840	708	972	1.37288	0.457207	0.0380491	0.0563886	0.0361789	0.421028	0.367774
TRCN0000000914	BMP2K	55589	1564	1770	1642	282	244	466	994.667	1658.67	330.667	0.199357	-2.32657	2.02e-18	2.24e-17	0.0455464	-2.37212	-1.87636
TRCN0000000915	BMP2K	55589	10596	10265	10858	6414	7042	8684	8976.5	10573	7380	0.698004	-0.518692	0.00381822	0.00678654	0.0218057	-0.540498	-0.418943
TRCN0000000916	BMP2K	55589	1470	1229	1302	277	333	376	831.167	1333.67	328.667	0.246438	-2.0207	1.11e-13	7e-13	0.0355736	-2.05627	-1.62978
TRCN0000000917	BMP2K	55589	4033	3570	3029	2324	2573	2009	2923	3544	2302	0.649549	-0.622491	0.0007439	0.00149807	-0.0200765	-0.602414	-0.50262
TRCN0000000918	WNK1	65125	1501	1682	1809	687	308	496	1080.5	1664	497	0.298678	-1.74334	1.37e-12	7.97e-12	0.04667	-1.79001	-1.40619
TRCN0000000919	WNK1	65125	603	538	526	303	986	489	574.167	555.667	592.667	1.06659	0.0930012	0.692414	0.743858	0.0109461	0.0820552	0.0741708
TRCN0000000920	WNK1	65125	1538	1281	1532	387	274	569	930.167	1450.33	410	0.282694	-1.82269	1.79e-12	1.04e-11	0.0419535	-1.86464	-1.47016
TRCN0000000921	WNK1	65125	8647	8180	7534	6715	7919	8622	7936.17	8120.33	7752	0.954641	-0.0669704	0.70898	0.757992	0.0204092	-0.0873796	-0.0547897
TRCN0000000922	WNK1	65125	211	231	278	277	296	308	266.833	240	293.667	1.22361	0.291145	0.345709	0.404272	-0.0428704	0.334016	0.233904
TRCN0000000924	RNASEL	6041	1284	1171	1061	1661	2257	1607	1506.83	1172	1841.67	1.57139	0.652039	0.000538647	0.00110624	0.0262684	0.625771	0.524837
TRCN0000000925	RNASEL	6041	516	486	566	891	702	591	625.333	522.667	728	1.39286	0.478047	0.0458309	0.0667198	0.0172956	0.460752	0.384574
TRCN0000000926	RNASEL	6041	3471	4172	4785	5357	5031	5903	4786.5	4142.67	5430.33	1.31083	0.390481	0.0250101	0.0384126	0.0216718	0.368809	0.313983
TRCN0000000928	NEK9	91754	1860	1610	1511	3583	4273	4338	2862.5	1660.33	4064.67	2.4481	1.29166	3.71e-14	2.47e-13	-0.022249	1.31391	1.04047
TRCN0000000929	NEK9	91754	5637	5404	6188	5530	5284	6804	5807.83	5743	5872.67	1.02258	0.0322112	0.851342	0.884274	0.0192685	0.0129427	0.0251652
TRCN0000000930	NEK9	91754	1376	1215	973	1820	2272	2117	1628.83	1188	2069.67	1.74214	0.800864	1.44e-05	3.8e-05	0.0223672	0.778496	0.644812
TRCN0000000931	NEK9	91754	281	223	211	229	128	111	197.167	238.333	156	0.654545	-0.611435	0.119146	0.158238	-0.0583506	-0.553084	-0.493708
TRCN0000000932	MYLK2	85366	2832	2969	3445	2363	1992	2053	2609	3082	2136	0.693056	-0.528955	0.00437824	0.00769247	-0.028546	-0.500409	-0.427217
TRCN0000000934	MYLK2	85366	3045	3627	2472	1353	1016	1060	2095.5	3048	1143	0.375	-1.41504	3.4e-12	1.94e-11	-0.0138893	-1.40115	-1.14153
TRCN0000000935	MYLK	4638	2609	2261	2380	3132	3139	2714	2705.83	2416.67	2995	1.23931	0.309538	0.0757291	0.105007	-0.0267602	0.336298	0.248731
TRCN0000000936	MYLK	4638	1560	1618	1229	914	1362	1231	1319	1469	1169	0.795779	-0.329559	0.11578	0.154213	0.0353454	-0.364905	-0.266475
TRCN0000000937	MYLK	4638	655	539	496	658	689	320	559.5	563.333	555.667	0.986391	-0.0197691	0.968219	0.978524	0.00895106	-0.0287202	-0.0167386
TRCN0000000938	SRMS	6725	1040	860	824	2388	2274	2560	1657.67	908	2407.33	2.65125	1.40667	1.04e-14	7.37e-14	0.0208689	1.3858	1.13318
TRCN0000000939	SRMS	6725	2954	2054	2116	1601	1729	1244	1949.67	2374.67	1524.67	0.642055	-0.639231	0.0010316	0.00202411	-0.00155946	-0.637672	-0.516116
TRCN0000000940	SRMS	6725	86	86	102	111	140	150	112.5	91.3333	133.667	1.4635	0.549426	0.188425	0.237753	-0.0798895	0.629316	0.442116
TRCN0000000941	SRMS	6725	321	326	241	119	131	120	209.667	296	123.333	0.416667	-1.26303	0.00154166	0.00292998	-0.0554622	-1.20757	-1.01899
TRCN0000000942	SRMS	6725	3297	2767	2300	2189	2801	1848	2533.67	2788	2279.33	0.817551	-0.290619	0.11538	0.153808	-0.0292961	-0.261323	-0.235083
TRCN0000000943	MAPK9	5601	1225	999	928	1220	1239	1207	1136.33	1050.67	1222	1.16307	0.217939	0.281741	0.339485	0.0454023	0.172537	0.174889
TRCN0000000948	NEK2	4751	2074	1787	2067	960	1111	881	1480	1976	984	0.497976	-1.00585	2.06e-06	6.02e-06	0.026951	-1.0328	-0.811666
TRCN0000000949	NEK2	4751	1681	1798	1971	1715	1876	2081	1853.67	1816.67	1890.67	1.04073	0.0576013	0.742784	0.788825	0.00672945	0.0508718	0.0456333
TRCN0000000950	NEK2	4751	6432	6610	7637	3752	4227	3796	5409	6893	3925	0.569418	-0.812439	7.95e-06	2.15e-05	0.0206279	-0.833067	-0.655747
TRCN0000000951	NEK2	4751	1492	1177	1147	1289	2396	2147	1608	1272	1944	1.5283	0.61193	0.00100673	0.00198137	0.0233245	0.588605	0.492503
TRCN0000000952	NEK2
TRCN0000000953	ROS1	6098	6130	6635	6904	6935	10979	7828	7568.5	6556.33	8580.67	1.30876	0.388201	0.0309638	0.0467076	0.0196334	0.368567	0.312145
TRCN0000000954	ROS1	6098	134	166	146	884	732	412	412.333	148.667	676	4.54709	2.18494	3.16e-16	2.71e-15	-0.0145574	2.1995	1.76058
TRCN0000000955	ROS1	6098	243	190	186	317	506	382	304	206.333	401.667	1.94669	0.961022	0.00118617	0.00229928	-0.0351382	0.99616	0.773922
TRCN0000000956	ROS1	6098	1208	1223	1230	854	1190	1081	1131	1220.33	1041.67	0.853592	-0.228382	0.296375	0.354457	0.0455782	-0.27396	-0.184911
TRCN0000000957	ROS1	6098	8068	8065	8678	6362	8644	7489	7884.33	8270.33	7498.33	0.906654	-0.141376	0.431297	0.49357	0.0203088	-0.161684	-0.114771
TRCN0000000968	ILK	3611	59	90	54	86	44	35	61.3333	67.6667	55	0.812808	-0.299014	0.664288	0.719421	-0.0943601	-0.204654	-0.241851
TRCN0000000969	ILK	3611	1238	1225	1065	2042	1760	2091	1570.17	1176	1964.33	1.67035	0.740152	7.12e-05	0.000168464	0.024769	0.715383	0.595869
TRCN0000000970	ILK	3611	444	271	188	475	363	458	366.5	301	432	1.43522	0.521268	0.0637989	0.08998	-0.0229167	0.544185	0.419416
TRCN0000000971	ILK	3611	2865	2793	2699	3345	3112	3738	3092	2785.67	3398.33	1.21994	0.286805	0.0977154	0.132293	-0.0131224	0.299927	0.230405
TRCN0000000972	ILK	3611	299	217	191	126	39	196	178	235.667	120.333	0.510608	-0.969711	0.0193697	0.0303894	-0.0629334	-0.906778	-0.782531
TRCN0000000973	STK17A	9263	4554	5266	6148	15607	15512	15353	10406.7	5322.67	15490.7	2.91032	1.54118	5.59e-16	4.66e-15	0.021823	1.51936	1.24161
TRCN0000000974	STK17A	9263	917	947	954	774	648	478	786.333	939.333	633.333	0.674237	-0.568672	0.0206606	0.0322571	0.0323367	-0.601009	-0.459235
TRCN0000000975	STK17A	9263	1803	1744	1370	7120	5883	6193	4018.83	1639	6398.67	3.90401	1.96496	3.01e-30	1.1e-28	0.0183414	1.94661	1.58324
TRCN0000000976	STK17A	9263	774	914	822	2662	1948	2555	1612.5	836.667	2388.33	2.85458	1.51328	1.2e-16	1.07e-15	0.0231271	1.49015	1.21912
TRCN0000000977	ROCK2	9475	3680	3350	3184	6756	7633	8383	5497.67	3404.67	7590.67	2.22949	1.15671	4.28e-11	2.22e-10	0.0203435	1.13637	0.931678
TRCN0000000978	ROCK2	9475	683	621	382	2224	1479	1687	1179.33	562	1796.67	3.19692	1.67668	1.17e-17	1.17e-16	0.0436354	1.63305	1.35085
TRCN0000000979	ROCK2	9475	844	818	776	2087	2573	1792	1481.67	812.667	2150.67	2.64643	1.40405	4.57e-14	2.98e-13	0.0269001	1.37715	1.13107
TRCN0000000980	ROCK2	9475	1638	1698	1922	1433	1090	1044	1470.83	1752.67	1189	0.678395	-0.559803	0.00654561	0.0111171	0.0272491	-0.587052	-0.452085
TRCN0000000981	ROCK2	9475	6456	6698	5488	13783	13767	13823	10002.5	6214	13791	2.21934	1.15013	6.74e-10	3.05e-09	0.0220393	1.12809	0.926374
TRCN0000000982	DAPK1	1612	884	788	901	322	178	207	546.667	857.667	235.667	0.274777	-1.86367	9.29e-10	4.15e-09	0.00713701	-1.87081	-1.50319
TRCN0000000983	DAPK1	1612	6798	5859	6424	6229	7726	6561	6599.5	6360.33	6838.67	1.07521	0.104613	0.556558	0.616264	0.0174864	0.0871263	0.0835314
TRCN0000000984	DAPK1	1612	1225	1103	1286	1627	1479	1175	1315.83	1204.67	1427	1.18456	0.244351	0.211595	0.263877	0.0355485	0.208803	0.196181
TRCN0000000985	DAPK1	1612	368	272	278	731	259	397	384.167	306	462.333	1.51089	0.595402	0.0315163	0.0474519	-0.0196352	0.615037	0.479179
TRCN0000000986	GRK4	2868	5467	5038	5186	8441	8246	8725	6850.5	5230.33	8470.67	1.61953	0.695573	0.000102932	0.000237536	0.0177308	0.677842	0.559932
TRCN0000000987	GRK4	2868	1716	1298	1170	2408	2130	2172	1815.67	1394.67	2236.67	1.60373	0.68143	0.000173702	0.000388018	0.00986582	0.671564	0.54853
TRCN0000000988	GRK4	2868	5977	5866	6332	6035	7669	6539	6403	6058.33	6747.67	1.11378	0.155468	0.381919	0.440676	0.017644	0.137824	0.124528
TRCN0000000989	GRK4	2868	836	842	625	1921	1901	1583	1284.67	767.667	1801.67	2.34694	1.23078	1.72e-10	8.34e-10	0.0375513	1.19323	0.991387
TRCN0000000990	GRK4	2868	34	10	4	3	3	4	9.66667	16	3.33333	0.208333	-2.26303	0.102462	0.13779	-0.109876	-2.15316	-1.82514
TRCN0000000991	MAP3K5	4217	445	293	336	651	672	413	468.333	358	578.667	1.61639	0.692773	0.00768721	0.0129261	-0.00501158	0.697785	0.557675
TRCN0000000992	MAP3K5	4217	74	83	175	159	126	287	150.667	110.667	190.667	1.72289	0.784832	0.0373494	0.0553771	-0.0697758	0.854608	0.631888
TRCN0000000993	MAP3K5	4217	974	907	699	2505	2523	2048	1609.33	860	2358.67	2.74264	1.45556	1.72e-15	1.34e-14	0.0232665	1.4323	1.1726
TRCN0000000994	MAP3K5	4217	1114	979	946	3256	2118	2224	1772.83	1013	2532.67	2.50016	1.32202	1.96e-13	1.21e-12	0.0132244	1.3088	1.06494
TRCN0000000995	MAP3K5	4217	1558	1414	1695	1699	1574	2039	1663.17	1555.67	1770.67	1.1382	0.18676	0.314383	0.374044	0.0205615	0.166198	0.149754
TRCN0000000996	PRKG1	5592	4616	5395	7009	194	2710	1404	3554.67	5673.33	1436	0.253114	-1.98214	1.81e-23	3.21e-22	0.00738591	-1.98953	-1.5987
TRCN0000000997	PRKG1	5592	1115	1045	1398	733	480	598	894.833	1186	603.667	0.508994	-0.97428	6.16e-05	0.000147801	0.0397584	-1.01404	-0.786214
TRCN0000000998	PRKG1	5592	5502	5620	6745	5626	7419	5759	6111.83	5955.67	6268	1.05244	0.0737422	0.67594	0.729349	0.0182868	0.0554554	0.0586452
TRCN0000000999	MAP3K12
TRCN0000001000	MAP3K12	7786	9187	8879	8791	5595	6895	7657	7834	8952.33	6715.67	0.750158	-0.414733	0.0211517	0.0329596	0.0202085	-0.434942	-0.335137
TRCN0000001001	MAP3K12	7786	1866	1968	1679	1181	818	1066	1429.67	1837.67	1021.67	0.555959	-0.846951	6.07e-05	0.000145835	0.0289385	-0.875889	-0.683568
TRCN0000001002	MAP3K12	7786	612	581	587	23	21	20	307.333	593.333	21.3333	0.0359551	-4.79766	3.9e-23	6.74e-22	-0.0344619	-4.7632	-3.86842
TRCN0000001003	MAP3K12	7786	130	135	87	38	61	35	81	117.333	44.6667	0.380682	-1.39334	0.0167161	0.0265637	-0.0886835	-1.30466	-1.12404
TRCN0000001004	STK39	27347	28039	28217	34284	12653	14075	12885	21692.2	30180	13204.3	0.437519	-1.19258	2.54e-14	1.72e-13	-0.0505653	-1.14202	-0.962197
TRCN0000001005	STK39	27347	12673	11862	13350	9183	10741	10196	11334.2	12628.3	10040	0.795038	-0.330905	0.0606727	0.0859865	0.0206748	-0.35158	-0.26756
TRCN0000001006	STK39	27347	689	589	490	903	1146	705	753.667	589.333	918	1.55769	0.63941	0.00470529	0.00820422	0.0297695	0.609641	0.514657
TRCN0000001007	STK39	27347	9797	9187	9028	9939	9856	11651	9909.67	9337.33	10482	1.12259	0.166832	0.358218	0.416926	0.0220645	0.144767	0.133689
TRCN0000001008	STK39	27347	4007	3757	3803	5497	4499	5604	4527.83	3855.67	5200	1.34866	0.431531	0.0129858	0.0210422	0.02129	0.410241	0.347076
TRCN0000001019	MAPK10	5602	271	168	209	137	211	236	205.333	216	194.667	0.901235	-0.150025	0.718158	0.766131	-0.0564544	-0.0935711	-0.121744
TRCN0000001021	MAPK10	5602	56	67	64	155	161	109	102	62.3333	141.667	2.27273	1.18442	0.00637255	0.0108577	-0.0827782	1.2672	0.954018
TRCN0000001055	MAPK8	5599	755	708	871	352	367	221	545.667	778	313.333	0.402742	-1.31207	6.04e-06	1.65e-05	0.00699291	-1.31906	-1.05852
TRCN0000001056	MAPK8	5599	31924	34407	42570	24959	30536	28726	32187	36300.3	28073.7	0.773372	-0.370765	0.0122393	0.0199128	-0.220665	-0.1501	-0.299693
TRCN0000001057	MAPK8	5599	1573	1497	1456	661	671	887	1124.17	1508.67	739.667	0.490278	-1.02833	6.5e-06	1.77e-05	0.0457879	-1.07411	-0.829784
TRCN0000001064	RAF1	5894	10846	12345	14549	5962	10765	8234	10450.2	12580	8320.33	0.661394	-0.596419	0.000754837	0.00151819	0.0217894	-0.618208	-0.481603
TRCN0000001065	RAF1	5894	1490	1568	1265	1865	1571	1881	1606.67	1441	1772.33	1.22993	0.29858	0.110999	0.148275	0.023382	0.275198	0.239897
TRCN0000001066	RAF1	5894	4619	4646	4881	2742	3234	3010	3855.33	4715.33	2995.33	0.635233	-0.654643	0.000327272	0.000699429	0.0163655	-0.671009	-0.52854
TRCN0000001067	RAF1
TRCN0000001068	RAF1	5894	1626	1524	1280	503	789	322	1007.33	1476.67	538	0.364334	-1.45667	2.61e-09	1.11e-08	0.0459895	-1.50266	-1.17509
TRCN0000001079	MAP2K7	5609	4558	5211	6092	1774	2396	1595	3604.33	5287	1921.67	0.36347	-1.46009	2.4e-14	1.63e-13	0.00926964	-1.46936	-1.17785
TRCN0000001080	MAP2K7	5609	700	764	580	2649	1959	1561	1368.83	681.333	2056.33	3.0181	1.59364	3.56e-17	3.38e-16	0.0322354	1.56141	1.28391
TRCN0000001219	PRKCZ	5590	278	305	198	186	214	142	220.5	260.333	180.667	0.693982	-0.52703	0.160659	0.206368	-0.0530099	-0.47402	-0.425665
TRCN0000001220	PRKCZ	5590	2	17	1	1	1	0	3.66667	6.66667	0.666667	0.1	-3.32193	0.109277	0.14634	-0.111729	-3.2102	-2.67876
TRCN0000001221	PRKCZ	5590	1419	1042	885	724	584	664	886.333	1115.33	657.333	0.58936	-0.762778	0.00149077	0.00284505	0.0392201	-0.801998	-0.615712
TRCN0000001222	PRKCZ	5590	2240	1990	1421	3056	2828	2803	2389.67	1883.67	2895.67	1.53725	0.620352	0.00039202	0.000825711	-0.0289158	0.649268	0.499293
TRCN0000001228	SRPK1	6732	24377	23995	33366	16990	17754	20420	22817	27246	18388	0.674888	-0.56728	0.00035102	0.000744728	-0.0643714	-0.502908	-0.458112
TRCN0000001230	SRPK1	6732	10319	10768	10593	8032	8795	5643	9025	10560	7490	0.70928	-0.495572	0.00570063	0.00979605	0.0218422	-0.517414	-0.400306
TRCN0000001231	SRPK1	6732	15292	15012	18009	12183	14390	15251	15022.8	16104.3	13941.3	0.865688	-0.20808	0.225124	0.279015	0.0073261	-0.215406	-0.168545
TRCN0000001232	SRPK1	6732	1255	981	879	1952	2011	2371	1574.83	1038.33	2111.33	2.03339	1.02388	3.08e-08	1.15e-07	0.0246124	0.999272	0.824599
TRCN0000001321	PKN3	29941	2979	2912	2315	4842	3027	3898	3328.83	2735.33	3922.33	1.43395	0.519995	0.00254903	0.00467032	-0.00233537	0.522331	0.418391
TRCN0000001322	PKN3	29941	618	584	549	2018	2363	1418	1258.33	583.667	1933	3.31182	1.72763	3.24e-19	3.82e-18	0.0392145	1.68841	1.39192
TRCN0000001323	PKN3	29941	4926	5698	6067	3350	3642	3910	4598.83	5563.67	3634	0.653166	-0.614478	0.00069151	0.00139959	0.0214584	-0.635936	-0.496161
TRCN0000001324	PKN3	29941	258	296	152	431	550	355	340.333	235.333	445.333	1.89235	0.92018	0.0012945	0.00249421	-0.0279161	0.948096	0.740998
TRCN0000001345	EPHA8	2046	769	901	821	2585	2659	2460	1699.17	830.333	2568	3.09273	1.62888	1.99e-19	2.39e-18	0.0183926	1.61049	1.31232
TRCN0000001346	EPHA8	2046	2888	2742	2494	472	672	267	1589.17	2708	470.333	0.173683	-2.52547	1.82e-26	4.45e-25	0.0240928	-2.54957	-2.0367
TRCN0000001347	EPHA8	2046	1227	1082	866	3416	2262	2183	1839.33	1058.33	2620.33	2.47591	1.30796	2.5e-13	1.54e-12	0.0079269	1.30003	1.0536
TRCN0000001348	EPHA8	2046	44	43	96	83	134	69	78.1667	61	95.3333	1.56284	0.644171	0.177846	0.225557	-0.0894928	0.733664	0.518495
TRCN0000001349	EPHA8	2046	544	309	297	673	576	678	512.833	383.333	642.333	1.67565	0.744723	0.00318567	0.0057514	0.00206788	0.742655	0.599554
TRCN0000001350	CLK4	57396	2127	2495	1917	1045	1085	1099	1628	2179.67	1076.33	0.493806	-1.01798	9.19e-07	2.85e-06	0.0224076	-1.04039	-0.821445
TRCN0000001351	CLK4	57396	6297	6150	7066	5455	6816	7392	6529.33	6504.33	6554.33	1.00769	0.0110479	0.948227	0.962942	0.0175117	-0.00646384	0.00810441
TRCN0000001352	CLK4	57396	159	227	205	220	278	235	220.667	197	244.333	1.24027	0.310655	0.343988	0.402406	-0.0529724	0.363627	0.249632
TRCN0000001353	CLK4	57396	3127	3049	2541	1656	1737	2144	2375.67	2905.67	1845.67	0.635196	-0.654727	0.000532265	0.00109428	-0.028713	-0.626014	-0.528608
TRCN0000001354	MAPK7	5598	14244	12793	11246	13156	15720	12991	13358.3	12761	13955.7	1.09362	0.12911	0.479014	0.542376	0.0150634	0.114046	0.10328
TRCN0000001355	MAPK7	5598	1619	1723	1231	3291	3085	2898	2307.83	1524.33	3091.33	2.02799	1.02005	4.57e-09	1.87e-08	-0.0268542	1.0469	0.821508
TRCN0000001357	DGKH	160851	5308	5242	5568	1561	1378	1759	3469.33	5372.67	1566	0.291475	-1.77855	1.23e-19	1.5e-18	0.00389377	-1.78245	-1.43458
TRCN0000001358	DGKH	160851	10529	10224	13039	9820	11921	11190	11120.5	11264	10977	0.974521	-0.0372354	0.827237	0.862153	0.0210194	-0.0582548	-0.030819
TRCN0000001359	DGKH	160851	9589	9486	9147	11987	14181	14150	11423.3	9407.33	13439.3	1.4286	0.514604	0.00492271	0.00855544	0.0205168	0.494087	0.414044
TRCN0000001360	DGKH	160851	5876	4787	5771	1372	1132	1736	3445.67	5478	1413.33	0.258002	-1.95455	7.94e-23	1.32e-21	0.00287852	-1.95743	-1.57645
TRCN0000001361	DGKH	160851	20254	20758	26573	10471	12071	12137	17044	22528.3	11559.7	0.513117	-0.962641	5.98e-09	2.4e-08	-0.00575622	-0.956885	-0.776831
TRCN0000001362	SNF1LK	150094	16193	15352	14669	10551	10670	10313	12958	15404.7	10511.3	0.682347	-0.551422	0.00151202	0.00288217	0.0165071	-0.567929	-0.445328
TRCN0000001363	SNF1LK	150094	4921	5008	4701	1426	1858	2193	3351.17	4876.67	1825.67	0.374368	-1.41747	1.51e-13	9.4e-13	-0.00131915	-1.41615	-1.14349
TRCN0000001364	SNF1LK	150094	15362	14790	16033	12397	17032	13272	14814.3	15395	14233.7	0.924564	-0.113155	0.506903	0.569663	0.00844718	-0.121602	-0.0920209
TRCN0000001365	SNF1LK	150094	21108	20612	21813	10059	13873	13094	16759.8	21177.7	12342	0.582784	-0.778967	3.03e-06	8.68e-06	-0.00367663	-0.775291	-0.628764
TRCN0000001366	SNF1LK	150094	12933	11518	12576	9709	8446	10284	10911	12342.3	9479.67	0.768061	-0.380707	0.0313018	0.0471509	0.0213108	-0.402018	-0.307707
TRCN0000001367	GRK6	2870	813	637	718	385	356	212	520.167	722.667	317.667	0.439576	-1.18582	4.69e-05	0.000114751	0.00319262	-1.18901	-0.956744
TRCN0000001368	GRK6	2870	4285	4180	3539	4470	4895	4037	4234.33	4001.33	4467.33	1.11646	0.158933	0.358692	0.417326	0.0199969	0.138936	0.127322
TRCN0000001369	GRK6	2870	4724	4526	3868	2307	2815	2458	3449.67	4372.67	2526.67	0.577832	-0.791278	1.76e-05	4.58e-05	0.00305132	-0.794329	-0.638688
TRCN0000001370	PRKACA	5566	2536	2427	2430	1482	1362	1817	2009	2464.33	1553.67	0.630461	-0.66552	0.000604558	0.00123528	-0.00671613	-0.658804	-0.537309
TRCN0000001371	PRKACA	5566	220	316	256	191	123	98	200.667	264	137.333	0.520202	-0.942856	0.017258	0.0272888	-0.0575337	-0.885322	-0.760882
TRCN0000001372	PRKACA	5566	382	381	336	699	563	538	483.167	366.333	600	1.63785	0.711806	0.00567205	0.00975739	-0.0026028	0.714408	0.573018
TRCN0000001373	PRKACA	5566	715	607	541	718	980	699	710	621	799	1.28663	0.363602	0.115658	0.154114	0.0259981	0.337604	0.292315
TRCN0000001376	MAPK4	5596	71	58	87	38	0	4	43	72	14	0.194444	-2.36257	0.00335053	0.00603209	-0.0997708	-2.2628	-1.90538
TRCN0000001377	MAPK4	5596	442	560	282	377	269	313	373.833	428	319.667	0.746885	-0.421042	0.175421	0.223099	-0.0215454	-0.399497	-0.340224
TRCN0000001378	MAPK4	5596	725	772	412	1017	705	811	740.333	636.333	844.333	1.32687	0.40803	0.0739966	0.102782	0.0286622	0.379368	0.32813
TRCN0000001379	EIF2AK2	5610	3408	2871	2917	5328	5611	5092	4204.5	3065.33	5343.67	1.74326	0.801786	3.29e-06	9.34e-06	0.019806	0.78198	0.645555
TRCN0000001381	EIF2AK2	5610	607	496	415	457	313	307	432.5	506	359	0.709486	-0.495154	0.0943444	0.128324	-0.0110365	-0.484117	-0.399968
TRCN0000001382	EIF2AK2	5610	2327	1903	1809	1576	1242	1371	1704.67	2013	1396.33	0.693658	-0.527704	0.00792663	0.0132939	0.0180386	-0.545742	-0.426208
TRCN0000001383	EIF2AK2	5610	8053	9393	10064	3438	4129	4936	6668.83	9170	4167.67	0.454489	-1.13768	5.27e-10	2.42e-09	0.017499	-1.15518	-0.91794
TRCN0000001384	RPS6KA1	6195	10053	9321	9578	4339	4531	5897	7286.5	9650.67	4922.33	0.510051	-0.971286	9.01e-08	3.16e-07	0.0189377	-0.990224	-0.783801
TRCN0000001385	RPS6KA1	6195	4221	4148	3914	6387	6257	4253	4863.33	4094.33	5632.33	1.37564	0.460104	0.00828133	0.0138526	0.0216723	0.438432	0.37011
TRCN0000001386	RPS6KA1	6195	143	126	103	110	129	80	115.167	124	106.333	0.857527	-0.221746	0.669705	0.72431	-0.0791629	-0.142583	-0.179562
TRCN0000001387	RPS6KA1	6195	1219	1218	606	2643	2372	1674	1622	1014.33	2229.67	2.19816	1.1363	5.8e-10	2.65e-09	0.0226933	1.1136	0.915219
TRCN0000001388	RPS6KA1	6195	3876	3345	2964	5630	5784	4744	4390.5	3395	5386	1.58645	0.665803	0.000118621	0.000270435	0.0208112	0.644991	0.535933
TRCN0000001389	MAP2K4	6416	1920	1549	1248	1249	1011	921	1316.33	1572.33	1060.33	0.674369	-0.568389	0.00727198	0.0122665	0.0355164	-0.603906	-0.459007
TRCN0000001390	MAP2K4	6416	12956	12491	12460	11901	14898	10948	12609	12635.7	12582.3	0.995779	-0.0061023	0.961942	0.974081	0.0176322	-0.0237345	-0.00572111
TRCN0000001391	MAP2K4	6416	731	673	386	740	770	645	657.5	596.667	718.333	1.20391	0.267728	0.256071	0.312528	0.0208441	0.246884	0.215026
TRCN0000001392	MAP2K4	6416	1189	1116	776	1925	1545	1408	1326.5	1027	1626	1.58325	0.662891	0.000627775	0.00127703	0.0348656	0.628026	0.533585
TRCN0000001393	MAP2K4	6416	569	554	356	1545	1151	1035	868.333	493	1243.67	2.52265	1.33494	4.68e-10	2.16e-09	0.0380622	1.29688	1.07536
TRCN0000001395	RPS6KA3	6197	6223	6446	8191	2948	4261	3213	5213.67	6953.33	3474	0.499616	-1.00111	4.79e-08	1.75e-07	0.0211698	-1.02228	-0.807841
TRCN0000001396	RPS6KA3	6197	1296	1014	1352	907	1346	1477	1232	1220.67	1243.33	1.01857	0.0265438	0.878469	0.9073	0.0408093	-0.0142655	0.0205964
TRCN0000001397	RPS6KA3	6197	7349	7149	8725	4421	4871	7270	6630.83	7741	5520.67	0.713172	-0.487677	0.0068822	0.0116457	0.0174873	-0.505165	-0.393941
TRCN0000001398	RPS6KA3	6197	3826	4260	6069	2579	2651	2766	3691.83	4718.33	2665.33	0.564889	-0.823961	7.58e-06	2.05e-05	0.0122533	-0.836215	-0.665035
TRCN0000001399	EIF2AK3	9451	10269	10447	13897	4766	4523	6274	8362.67	11537.7	5187.67	0.449629	-1.15319	1.86e-10	9e-10	0.0211239	-1.17432	-0.930445
TRCN0000001400	EIF2AK3	9451	2794	2009	2536	913	271	579	1517	2446.33	587.667	0.240223	-2.05755	3.87e-19	4.52e-18	0.0260893	-2.08364	-1.65949
TRCN0000001401	EIF2AK3	9451	4050	4621	4376	3104	3173	3550	3812.33	4349	3275.67	0.7532	-0.408895	0.0234753	0.0362288	0.0154964	-0.424392	-0.330431
TRCN0000001402	EIF2AK3	9451	989	878	883	1366	1011	883	1001.67	916.667	1086.67	1.18545	0.24544	0.243215	0.298783	0.0458043	0.199636	0.197059
TRCN0000001403	EIF2AK3	9451	1438	1464	1328	1075	1293	1160	1293	1410	1176	0.834043	-0.261807	0.213798	0.266314	0.0370171	-0.298824	-0.211857
TRCN0000001407	ERBB4	2066	12023	13036	12724	10838	13422	15021	12844	12594.3	13093.7	1.03965	0.0560944	0.764045	0.808101	0.0168883	0.0392061	0.0444185
TRCN0000001408	ERBB4	2066	184	196	191	590	576	346	347.167	190.333	504	2.64799	1.4049	6.45e-07	2.04e-06	-0.0265944	1.43149	1.13175
TRCN0000001409	ERBB4	2066	10432	12030	14485	11161	11653	13097	12143	12315.7	11970.3	0.97196	-0.0410314	0.808246	0.846206	0.0189393	-0.0599707	-0.0338791
TRCN0000001410	ERBB4	2066	4912	5547	6610	3059	3343	3275	4457.67	5689.67	3225.67	0.566934	-0.818747	7.48e-06	2.03e-05	0.0210716	-0.839818	-0.660832
TRCN0000001411	ERBB4	2066	11813	10738	12962	6130	6878	6675	9199.33	11837.7	6561	0.554248	-0.851397	2.05e-06	5.98e-06	0.0219524	-0.87335	-0.687152
TRCN0000001412	PRKD3	23683	318	424	443	551	798	725	543.167	395	691.333	1.75021	0.807529	0.00111988	0.00218264	0.0066309	0.800898	0.650185
TRCN0000001413	PRKD3	23683	2885	3064	4124	3781	4538	5645	4006.17	3357.67	4654.67	1.38628	0.471219	0.00641567	0.0109196	0.0182233	0.452996	0.37907
TRCN0000001414	PRKD3	23683	232	218	234	73	103	89	158.167	228	88.3333	0.387427	-1.368	0.00217345	0.0040212	-0.0678636	-1.30014	-1.10361
TRCN0000001415	PRKD3	23683	3366	3741	3990	2314	3416	3297	3354	3699	3009	0.813463	-0.297851	0.09931	0.134112	-0.00119072	-0.29666	-0.240913
TRCN0000001417	DDR2	4921	4149	3830	3283	3312	2826	3305	3450.83	3754	3147.67	0.838483	-0.254146	0.158952	0.2045	0.00310164	-0.257248	-0.205681
TRCN0000001418	DDR2	4921	697	782	580	1439	1186	1058	957	686.333	1227.67	1.78873	0.838938	6.89e-05	0.00016323	0.0435936	0.795344	0.675505
TRCN0000001419	DDR2	4921	1156	1341	1011	610	837	533	914.667	1169.33	660	0.564424	-0.825148	0.000555619	0.00114037	0.0409976	-0.866146	-0.665992
TRCN0000001420	DDR2	4921	1581	1495	1040	748	1062	749	1112.5	1372	853	0.62172	-0.685663	0.00211676	0.00392762	0.0461037	-0.731767	-0.553546
TRCN0000001421	DDR2	4921	297	396	467	0	1	83	207.333	386.667	28	0.0724138	-3.78759	7.76e-14	4.99e-13	-0.0559952	-3.7316	-3.05416
TRCN0000001422	PDGFRA	5156	4614	5400	5877	5627	6112	6428	5676.33	5297	6055.67	1.14323	0.19311	0.27212	0.329839	0.0197303	0.17338	0.154873
TRCN0000001424	PDGFRA	5156	7840	7272	7550	6654	7370	6494	7196.67	7554	6839.33	0.905392	-0.143385	0.4255	0.487457	0.0186977	-0.162083	-0.116391
TRCN0000001425	PDGFRA	5156	13797	11658	11266	11613	10595	12421	11891.7	12240.3	11543	0.94303	-0.0846246	0.626303	0.684287	0.0195513	-0.104176	-0.0690216
TRCN0000001427	KALRN	8997	10418	11027	12699	2745	4037	2506	7238.67	11381.3	3096	0.272024	-1.87819	7.94e-24	1.46e-22	0.018811	-1.897	-1.5149
TRCN0000001428	KALRN	8997	591	637	421	1226	1234	1388	916.167	549.667	1282.67	2.33354	1.22252	7.51e-09	2.97e-08	0.0410905	1.18143	0.984726
TRCN0000001429	KALRN	8997	1145	834	893	1407	719	698	949.333	957.333	941.333	0.983287	-0.0243157	0.936474	0.954323	0.0431261	-0.0674417	-0.0204038
TRCN0000001430	KALRN	8997	17223	17291	20398	10397	11519	12673	14916.8	18304	11529.7	0.629899	-0.666808	9.1e-05	0.000211564	0.00790145	-0.67471	-0.538347
TRCN0000001431	KALRN	8997	1905	1863	1718	1896	2077	1591	1841.67	1828.67	1854.67	1.01422	0.0203678	0.897603	0.923496	0.00773306	0.0126347	0.0156177
TRCN0000001433	TESK2	10420	3045	2785	2697	3102	3983	3200	3135.33	2842.33	3428.33	1.20617	0.270432	0.118288	0.157162	-0.0111938	0.281625	0.217206
TRCN0000001434	TESK2	10420	1215	1153	874	691	854	724	918.5	1080.67	756.333	0.699877	-0.514827	0.0279419	0.0425087	0.0412348	-0.556062	-0.415828
TRCN0000001435	TESK2	10420	684	446	362	779	773	738	630.333	497.333	763.333	1.53485	0.6181	0.00945908	0.015708	0.0178685	0.600232	0.497477
TRCN0000001436	TESK2	10420	10915	11288	14875	11839	12633	14538	12681.3	12359.3	13003.3	1.05211	0.0732806	0.691881	0.743784	0.0174092	0.0558713	0.0582731
TRCN0000001437	NRBP1	29959	1915	1544	1486	2537	2881	1833	2032.67	1648.33	2417	1.46633	0.552209	0.00201763	0.00376327	-0.00873515	0.560945	0.44436
TRCN0000001438	NRBP1	29959	17349	15644	17631	12806	12275	13922	14937.8	16874.7	13001	0.770445	-0.376236	0.0283017	0.0430154	0.00778835	-0.384025	-0.304103
TRCN0000001439	NRBP1	29959	654	651	611	1296	845	980	839.5	638.667	1040.33	1.62891	0.703911	0.00131992	0.00253709	0.0361449	0.667766	0.566653
TRCN0000001440	NRBP1	29959	300	289	412	278	132	113	254	333.667	174.333	0.522478	-0.936559	0.0100069	0.0165322	-0.0456227	-0.890936	-0.755806
TRCN0000001441	NRBP1	29959	702	494	474	482	505	243	483.333	556.667	410	0.736527	-0.44119	0.121375	0.1604	-0.00257601	-0.438614	-0.356465
TRCN0000001442	TAOK2	9344	2301	2449	2051	2086	2171	2088	2191	2267	2115	0.932951	-0.100127	0.600046	0.658624	-0.0207969	-0.0793298	-0.0815186
TRCN0000001452	CAMK1G	57172	1920	1639	1179	2926	3270	3919	2475.5	1579.33	3371.67	2.13487	1.09415	2.31e-10	1.1e-09	-0.0294465	1.12359	0.88124
TRCN0000001453	CAMK1G	57172	604	503	721	232	79	77	369.333	609.333	129.333	0.212254	-2.23614	4.37e-10	2.02e-09	-0.0223854	-2.21375	-1.80346
TRCN0000001454	CAMK1G	57172	2749	2694	3304	4430	4684	3584	3574.17	2915.67	4232.67	1.4517	0.537741	0.00180313	0.00339277	0.00814014	0.529601	0.432696
TRCN0000001456	CAMK1G	57172	518	512	297	418	355	208	384.667	442.333	327	0.739261	-0.435843	0.156639	0.201933	-0.0195434	-0.4163	-0.352155
TRCN0000001466	MAP2K5	5607	884	961	779	448	465	341	646.333	874.667	418	0.477896	-1.06523	7.79e-05	0.000183426	0.0196483	-1.08488	-0.859533
TRCN0000001467	MAP2K5	5607	3889	4092	3728	4895	5226	3011	4140.17	3903	4377.33	1.12153	0.165469	0.339081	0.397679	0.0193535	0.146115	0.13259
TRCN0000001468	MAP2K5	5607	2180	2029	1870	3579	2681	3292	2605.17	2026.33	3184	1.57131	0.651969	0.000171474	0.000383309	-0.0285984	0.680567	0.524781
TRCN0000001469	MAP2K5	5607	15597	17466	21894	12473	14267	14263	15993.3	18319	13667.7	0.746092	-0.422574	0.0128344	0.0208283	0.00154262	-0.424116	-0.341458
TRCN0000001471	NEK3	4752	3821	3237	3720	1753	1953	2025	2751.5	3592.67	1910.33	0.531731	-0.911231	1.38e-06	4.17e-06	-0.0256336	-0.885597	-0.735387
TRCN0000001472	NEK3	4752	12331	11200	11537	17619	20629	20091	15567.8	11689.3	19446.3	1.6636	0.734306	6.78e-05	0.000160885	0.00419243	0.730113	0.591156
TRCN0000001474	NEK3	4752	10565	11014	10658	11200	14089	12683	11701.5	10745.7	12657.3	1.1779	0.236218	0.194067	0.243723	0.0199709	0.216248	0.189625
TRCN0000001476	PDPK1	5170	884	854	840	2327	2821	2464	1698.33	859.333	2537.33	2.95268	1.56202	5.65e-18	5.94e-17	0.0184457	1.54358	1.25842
TRCN0000001477	PDPK1	5170	2512	2314	2380	734	213	667	1470	2402	538	0.22398	-2.15856	2.93e-20	3.88e-19	0.0272778	-2.18584	-1.74092
TRCN0000001478	PDPK1	5170	553	454	312	955	612	911	632.833	439.667	826	1.8787	0.909732	0.000118072	0.000269375	0.0181519	0.89158	0.732575
TRCN0000001479	PDPK1	5170	6318	6217	5638	3636	2832	2837	4579.67	6057.67	3101.67	0.512023	-0.965719	1.5e-07	5.13e-07	0.021418	-0.987137	-0.779312
TRCN0000001480	PDPK1	5170	484	487	507	240	182	172	345.333	492.667	198	0.401894	-1.31511	9.48e-05	0.000220142	-0.0269479	-1.28816	-1.06097
TRCN0000001481	PKN1	5585	1439	1523	1170	884	969	1478	1243.83	1377.33	1110.33	0.806147	-0.310885	0.143971	0.187483	0.0401037	-0.350989	-0.251421
TRCN0000001482	PKN1	5585	6234	4628	4607	16167	12689	14051	9729.33	5156.33	14302.3	2.77374	1.47183	5.6e-15	4.13e-14	0.0220872	1.44975	1.18571
TRCN0000001483	PKN1	5585	1012	916	522	1273	1564	1427	1119	816.667	1421.33	1.74041	0.799426	7.25e-05	0.000171132	0.0459345	0.753491	0.643652
TRCN0000001485	PKN1	5585	3642	3062	2598	2564	2435	2397	2783	3100.67	2465.33	0.795098	-0.330796	0.0706781	0.098685	-0.0247613	-0.306034	-0.267472
TRCN0000001486	GRK1	6011	3638	3381	3452	4220	3170	3786	3607.83	3490.33	3725.33	1.06733	0.0940047	0.58293	0.642585	0.00939759	0.0846071	0.0749798
TRCN0000001487	GRK1	6011	784	624	457	728	1527	1058	863	621.667	1104.33	1.77641	0.828963	0.000131746	0.000298872	0.0377139	0.791249	0.667463
TRCN0000001493	ROR2	4920	21061	17706	22244	17983	19377	24454	20470.8	20337	20604.7	1.01316	0.0188642	0.930687	0.950225	-0.0368584	0.0557227	0.0144056
TRCN0000001495	RPS6KA5	9252	1468	1273	996	1614	1100	1331	1297	1245.67	1348.33	1.08242	0.114259	0.554902	0.614855	0.03676	0.0774992	0.0913078
TRCN0000001497	RPS6KA5	9252	5965	5015	5143	1654	1694	1717	3531.33	5374.33	1688.33	0.314147	-1.67049	8.56e-18	8.75e-17	0.00646042	-1.67695	-1.34746
TRCN0000001499	ABL1	25	6720	6471	6631	14618	13061	12988	10081.5	6607.33	13555.7	2.05161	1.03676	2.33e-08	8.77e-08	0.0220107	1.01475	0.834975
TRCN0000001500	ABL1	25	450	385	471	389	779	676	525	435.333	614.667	1.41194	0.497684	0.0482316	0.0698662	0.00392753	0.493756	0.400404
TRCN0000001501	ABL1	25	16567	15829	19722	6408	6297	7100	11987.2	17372.7	6601.67	0.380003	-1.39592	1.02e-15	8.24e-15	0.0193265	-1.41524	-1.12612
TRCN0000001502	ABL1	25	967	1015	817	481	389	374	673.833	933	414.667	0.444444	-1.16993	1.32e-05	3.48e-05	0.0225277	-1.19245	-0.943933
TRCN0000001507	PRKG2	5593	2227	2725	3585	1530	2007	1450	2254	2845.67	1662.33	0.584163	-0.775557	5.27e-05	0.000128362	-0.0244592	-0.751098	-0.626014
TRCN0000001508	PRKG2	5593	8004	6887	7882	10259	8822	9133	8497.83	7591	9404.67	1.23892	0.309087	0.0876988	0.119997	0.0213091	0.287778	0.248367
TRCN0000001509	PRKG2	5593	2100	2110	2405	2036	2815	2551	2336.17	2205	2467.33	1.11897	0.162174	0.357046	0.415712	-0.0277995	0.189973	0.129934
TRCN0000001510	PRKG2	5593	83	81	68	318	350	179	179.833	77.3333	282.333	3.65086	1.86824	1.17e-07	4.04e-07	-0.0624872	1.93072	1.50527
TRCN0000001511	PRKG2	5593	3048	2869	2869	4404	8309	9492	5165.17	2928.67	7401.67	2.52732	1.33761	1.84e-14	1.26e-13	0.0212806	1.31633	1.0775
TRCN0000001520	SGK3	23678	6776	6537	5890	5414	7393	6600	6435	6401	6469	1.01062	0.0152454	0.929271	0.949081	0.0176007	-0.00235528	0.0114883
TRCN0000001525	TAOK3	51347	1994	1933	1960	662	472	1060	1346.83	1962.33	731.333	0.372686	-1.42397	2.22e-10	1.06e-09	0.0335812	-1.45755	-1.14873
TRCN0000001526	TAOK3	51347	228	241	252	162	142	82	184.5	240.333	128.667	0.535368	-0.901398	0.0269498	0.041175	-0.0613588	-0.84004	-0.727461
TRCN0000001527	TAOK3	51347	964	701	784	787	1174	755	860.833	816.333	905.333	1.10902	0.149291	0.490761	0.553919	0.0375716	0.111719	0.119548
TRCN0000001528	TAOK3	51347	32	15	30	0	4	22	17.1667	25.6667	8.66667	0.337662	-1.56635	0.148952	0.193187	-0.107574	-1.45877	-1.26351
TRCN0000001529	TAOK3	51347	2905	2733	2818	1953	2533	2425	2561.17	2818.67	2303.67	0.817289	-0.291081	0.11437	0.152524	-0.029092	-0.261989	-0.235456
TRCN0000001532	WNK3	65267	4929	4319	4369	4216	5007	4304	4524	4539	4509	0.993391	-0.00956698	0.966103	0.977369	0.0212795	-0.0308464	-0.00851416
TRCN0000001534	WNK3	65267	2800	2352	3325	590	721	301	1681.5	2825.67	537.333	0.190162	-2.3947	4e-25	8.5e-24	0.01949	-2.41419	-1.93128
TRCN0000001535	TRIB1	10221	343	352	282	33	51	131	198.667	325.667	71.6667	0.220061	-2.18402	7.52e-07	2.35e-06	-0.0579997	-2.12602	-1.76144
TRCN0000001536	TRIB1	10221	127	141	111	52	78	30	89.8333	126.333	53.3333	0.422164	-1.24413	0.0243151	0.0374169	-0.0861792	-1.15795	-1.00375
TRCN0000001537	TRIB1	10221	1495	1278	1482	1304	2306	1900	1627.5	1418.33	1836.67	1.29495	0.372893	0.0458092	0.0667184	0.0224318	0.350461	0.299805
TRCN0000001538	TRIB1	10221	216	236	295	453	502	354	342.667	249	436.333	1.75234	0.809285	0.00465719	0.00812521	-0.0274635	0.836748	0.6516
TRCN0000001540	SGK196	84197	48	76	35	95	88	76	69.6667	53	86.3333	1.62893	0.703925	0.158772	0.204353	-0.0919382	0.795863	0.566665
TRCN0000001542	SGK196	84197	6557	6937	7597	7154	8756	10933	7989	7030.33	8947.67	1.27272	0.347918	0.0538491	0.0771364	0.0205085	0.32741	0.279671
TRCN0000001543	SGK196	84197	1524	1393	1512	2628	2885	2646	2098	1476.33	2719.67	1.84218	0.881411	5.97e-07	1.9e-06	-0.0140863	0.895498	0.709745
TRCN0000001554	MAP3K7	6885	659	652	542	235	341	488	486.167	617.667	354.667	0.574204	-0.800365	0.00565461	0.00973259	-0.00212162	-0.798243	-0.646013
TRCN0000001555	MAP3K7	6885	609	695	686	461	693	742	647.667	663.333	632	0.952764	-0.0698095	0.804853	0.844306	0.0197931	-0.0896025	-0.0570784
TRCN0000001556	MAP3K7	6885	608	546	583	1433	1196	1005	895.167	579	1211.33	2.09211	1.06496	6.1e-07	1.93e-06	0.0397794	1.02518	0.857712
TRCN0000001557	MAP3K7	6885	6466	5697	5886	1192	967	998	3534.33	6016.33	1052.33	0.174913	-2.51529	3.63e-34	1.76e-32	0.00658075	-2.52187	-2.0285
TRCN0000001558	MAP3K7	6885	989	1095	902	268	213	410	646.167	995.333	297	0.298392	-1.74472	1.05e-09	4.63e-09	0.0196302	-1.76435	-1.4073
TRCN0000001564	MARK3	4140	702	572	604	208	134	257	412.833	626	199.667	0.318956	-1.64857	4.57e-07	1.47e-06	-0.014469	-1.6341	-1.32979
TRCN0000001565	MARK3	4140	1639	1584	2600	2576	2280	3101	2296.67	1941	2652.33	1.36648	0.450462	0.0106921	0.0176009	-0.0264195	0.476881	0.362337
TRCN0000001567	MARK3	4140	6344	6238	4935	1640	2408	2194	3959.83	5839	2080.67	0.35634	-1.48868	5.64e-15	4.15e-14	0.0177704	-1.50645	-1.20089
TRCN0000001568	MAPK6	5597	1018	1033	1165	332	120	387	675.833	1072	279.667	0.260883	-1.93852	1.47e-11	7.9e-11	0.0227287	-1.96125	-1.56354
TRCN0000001569	MAPK6	5597	322	396	321	1054	1009	636	623	346.333	899.667	2.59769	1.37723	4.93e-09	2.01e-08	0.0170256	1.3602	1.10945
TRCN0000001570	MAPK6	5597	535	728	599	95	287	214	409.667	620.667	198.667	0.320086	-1.64347	5.24e-07	1.68e-06	-0.0150301	-1.62844	-1.32568
TRCN0000001571	MAPK6	5597	3422	2923	2161	1556	1323	983	2061.33	2835.33	1287.33	0.454032	-1.13913	1.15e-08	4.48e-08	-0.0111304	-1.128	-0.919109
TRCN0000001573	RYK	6259	1465	1535	1283	740	537	451	1001.83	1427.67	576	0.403456	-1.30952	6.22e-08	2.22e-07	0.0458101	-1.35533	-1.05647
TRCN0000001574	RYK	6259	3022	2856	2143	3821	4146	4157	3357.5	2673.67	4041.33	1.51153	0.596012	0.00053223	0.00109428	-0.00103224	0.597044	0.479671
TRCN0000001575	RYK	6259	7912	9230	10127	9083	13765	9527	9940.67	9089.67	10791.7	1.18725	0.247618	0.172416	0.219887	0.0220571	0.225561	0.198815
TRCN0000001576	RYK	6259	3382	3222	3822	2185	2190	1769	2761.67	3475.33	2048	0.589296	-0.762936	4.49e-05	0.000110019	-0.0253603	-0.737575	-0.61584
TRCN0000001577	TXK	7294	173	152	160	262	199	473	236.5	161.667	311.333	1.92577	0.945438	0.00331862	0.00598134	-0.0494448	0.994883	0.761359
TRCN0000001578	TXK	7294	5103	3982	4731	12931	12833	13177	8792.83	4605.33	12980.3	2.81854	1.49495	1.26e-15	9.99e-15	0.0216445	1.47331	1.20435
TRCN0000001579	TXK	7294	6895	5951	6481	4191	4967	4739	5537.33	6442.33	4632.33	0.719046	-0.475844	0.0082059	0.0137407	0.020211	-0.496055	-0.384402
TRCN0000001580	TXK	7294	152	186	222	117	90	172	156.5	186.667	126.333	0.676786	-0.563229	0.189141	0.238458	-0.0682863	-0.494943	-0.454847
TRCN0000001581	MARK2	2011	1029	918	614	2367	1283	1551	1293.67	853.667	1733.67	2.03085	1.02208	1.23e-07	4.25e-07	0.0369742	0.985108	0.823146
TRCN0000001582	MARK2	2011	3980	3568	4488	3343	4472	6579	4405	4012	4798	1.19591	0.258112	0.137351	0.179382	0.0208718	0.23724	0.207274
TRCN0000001583	MARK2	2011	319	251	371	471	552	694	443	313.667	572.333	1.82465	0.867623	0.000989229	0.00195051	-0.00924057	0.876864	0.69863
TRCN0000001584	MARK2	2011	1634	1442	1524	1988	2405	1578	1761.83	1533.33	1990.33	1.29804	0.376339	0.0407028	0.059879	0.0140497	0.362289	0.302582
TRCN0000001585	MARK2	2011	1873	1557	1401	2064	1352	1848	1682.5	1610.33	1754.67	1.08963	0.123838	0.500662	0.563113	0.0194296	0.104408	0.0990295
TRCN0000001587	OXSR1	9943	18354	17838	18475	7464	8719	8364	13202.3	18222.3	8182.33	0.449028	-1.15512	1.78e-11	9.51e-11	0.0156454	-1.17077	-0.932
TRCN0000001588	OXSR1	9943	11902	13509	15823	12877	17827	12937	14145.8	13744.7	14547	1.05837	0.0818497	0.656693	0.71288	0.0117494	0.0701003	0.0651811
TRCN0000001589	OXSR1	9943	1366	1483	1920	1064	663	1165	1276.83	1589.67	964	0.606416	-0.721619	0.000811425	0.00161982	0.0380509	-0.75967	-0.582532
TRCN0000001590	CSF1R	1436	3463	3354	3483	5648	5878	5152	4496.33	3433.33	5559.33	1.61922	0.695302	5.91e-05	0.000142945	0.0211986	0.674103	0.559713
TRCN0000001591	CSF1R	1436	97	139	114	245	201	202	166.333	116.667	216	1.85143	0.888639	0.0145502	0.0233881	-0.065811	0.95445	0.715571
TRCN0000001592	CSF1R	1436	1529	1530	1399	1002	2122	1582	1527.33	1486	1568.67	1.05563	0.0781047	0.671643	0.725917	0.0259022	0.0522025	0.0621621
TRCN0000001593	FGR	2268	646	664	569	466	564	495	567.333	626.333	508.333	0.811602	-0.301156	0.26526	0.322166	0.0100268	-0.311183	-0.243577
TRCN0000001594	FGR	2268	5806	5176	4217	9544	9319	9033	7182.5	5066.33	9298.67	1.83538	0.876082	1.16e-06	3.55e-06	0.0186591	0.857423	0.705448
TRCN0000001595	FGR	2268	8224	8760	7217	10661	9747	7762	8728.5	8067	9390	1.164	0.219093	0.226523	0.280532	0.0215794	0.197514	0.175819
TRCN0000001596	FGR	2268	3729	3353	3881	2954	6091	4836	4140.67	3654.33	4627	1.26617	0.340469	0.0494917	0.0714658	0.0193573	0.321112	0.273666
TRCN0000001597	FGR	2268	432	331	306	741	495	459	460.667	356.333	565	1.58559	0.665023	0.0109484	0.017995	-0.006276	0.671299	0.535304
TRCN0000001598	LCK	3932	1054	982	950	162	320	269	622.833	995.333	250.333	0.251507	-1.99133	1.68e-11	9.02e-11	0.0170062	-2.00834	-1.6061
TRCN0000001599	LCK	3932	1202	947	963	945	1019	1375	1075.17	1037.33	1113	1.07294	0.101574	0.615417	0.674458	0.0467181	0.0548559	0.0810818
TRCN0000001600	LCK	3932	1072	1013	946	1638	1169	1177	1169.17	1010.33	1328	1.31442	0.394424	0.0500398	0.0721923	0.0441046	0.350319	0.317162
TRCN0000001601	LCK	3932	96	114	138	15	12	17	65.3333	116	14.6667	0.126437	-2.98351	4.08e-05	0.000100756	-0.0931946	-2.89032	-2.40595
TRCN0000001602	TIE1	7075	963	895	897	512	567	788	770.333	918.333	622.333	0.677677	-0.56133	0.0231331	0.0357695	0.0311039	-0.592434	-0.453316
TRCN0000001603	TIE1	7075	2282	2308	1842	1475	1992	1641	1923.33	2144	1702.67	0.794154	-0.332509	0.0840492	0.115545	0.00074106	-0.33325	-0.268853
TRCN0000001604	TIE1	7075	760	709	523	1289	1046	991	886.333	664	1108.67	1.66968	0.739571	0.000608129	0.00124021	0.0392201	0.70035	0.5954
TRCN0000001606	TIE1	7075	64	40	34	3	72	19	38.6667	46	31.3333	0.681159	-0.553936	0.484	0.547442	-0.101066	-0.45287	-0.447355
TRCN0000001607	YES1	7525	1422	1628	1860	1041	1914	1773	1606.33	1636.67	1576	0.962933	-0.054493	0.796913	0.837071	0.0233963	-0.0778893	-0.0447311
TRCN0000001608	YES1	7525	2706	2366	2307	2261	2522	3009	2528.5	2459.67	2597.33	1.05597	0.0785684	0.647752	0.704365	-0.0293251	0.107894	0.0625358
TRCN0000001609	YES1	7525	2107	1617	1511	3988	3070	3739	2672	1745	3599	2.06246	1.04437	1.2e-09	5.27e-09	-0.0274816	1.07185	0.841113
TRCN0000001610	YES1	7525	1298	1171	1101	1479	1572	1483	1350.67	1190	1511.33	1.27003	0.34486	0.0762075	0.105624	0.0333428	0.311517	0.277206
TRCN0000001611	YES1	7525	3722	3254	3245	4277	4825	3429	3792	3407	4177	1.22601	0.293965	0.0893553	0.121952	0.0150293	0.278936	0.236177
TRCN0000001612	AKT3	10000	1353	1313	1236	434	298	274	818	1300.67	335.333	0.257817	-1.95558	6.11e-13	3.65e-12	0.034653	-1.99024	-1.57729
TRCN0000001614	AKT3	10000	6098	6216	7314	3317	3949	4273	5194.5	6542.67	3846.33	0.587885	-0.766395	2.48e-05	6.3e-05	0.0212149	-0.78761	-0.618628
TRCN0000001615	AKT3	10000	446	507	344	729	667	420	518.833	432.333	605.333	1.40015	0.485586	0.0548307	0.0783295	0.002989	0.482597	0.390651
TRCN0000001616	AKT3	10000	1003	841	791	1484	1814	1908	1306.83	878.333	1735.33	1.97571	0.982372	3.55e-07	1.16e-06	0.0361272	0.946245	0.791134
TRCN0000001617	PTK2	5747	930	848	898	629	584	271	693.333	892	494.667	0.554559	-0.850587	0.00105654	0.00206925	0.0244411	-0.875028	-0.686499
TRCN0000001618	PTK2	5747	352	450	312	772	832	361	513.167	371.333	655	1.76391	0.81878	0.00116006	0.00225868	0.00211926	0.816661	0.659255
TRCN0000001619	PTK2	5747	1664	1318	1559	876	740	638	1132.5	1513.67	751.333	0.496366	-1.01052	8.72e-06	2.34e-05	0.0455298	-1.05605	-0.815431
TRCN0000001620	PTK2	5747	386	442	389	747	686	547	532.833	405.667	660	1.62695	0.702171	0.00494866	0.00859588	0.00510763	0.697064	0.565251
TRCN0000001621	PTK2	5747	867	616	686	991	975	1497	938.667	723	1154.33	1.59659	0.674992	0.00151329	0.00288288	0.0424744	0.632518	0.543341
TRCN0000001622	STK4	6789	364	509	237	293	174	93	278.333	370	186.667	0.504505	-0.987061	0.00522712	0.00903556	-0.0404402	-0.946621	-0.796517
TRCN0000001624	STK4	6789	3954	4535	5129	3805	5733	6038	4865.67	4539.33	5192	1.14378	0.19381	0.266285	0.323289	0.0216716	0.172138	0.155437
TRCN0000001626	STK4	6789	757	683	490	1352	938	1070	881.667	643.333	1120	1.74093	0.79986	0.000209023	0.000460828	0.0389224	0.760938	0.644003
TRCN0000001627	PIM2	11040	5615	4654	5993	5114	3228	5599	5033.83	5420.67	4647	0.857275	-0.222171	0.215384	0.268082	0.02152	-0.243691	-0.179904
TRCN0000001628	PIM2	11040	1278	1262	1138	1703	1492	1767	1440	1226	1654	1.3491	0.432	0.023999	0.0370014	0.0284652	0.403535	0.347454
TRCN0000001629	PIM2	11040	942	889	769	1055	1177	755	931.167	866.667	995.667	1.14885	0.200186	0.349018	0.407695	0.0420148	0.158171	0.160577
TRCN0000001630	PIM2	11040	3667	4077	5487	2811	2704	3720	3744.33	4410.33	3078.33	0.697982	-0.518738	0.00422106	0.00744484	0.0138024	-0.532541	-0.418981
TRCN0000001631	PIM2	11040	62	48	43	77	74	184	81.3333	51	111.667	2.18954	1.13063	0.0168569	0.0267609	-0.0885885	1.21922	0.910651
TRCN0000001632	MAP4K1	11184	121	145	77	511	294	170	219.667	114.333	325	2.84257	1.50719	4.42e-06	1.23e-05	-0.0531974	1.56039	1.21422
TRCN0000001633	MAP4K1	11184	1534	1387	1337	1624	1821	1991	1615.67	1419.33	1812	1.27666	0.35237	0.059583	0.0845168	0.022985	0.329385	0.28326
TRCN0000001634	MAP4K1	11184	89	133	102	101	77	65	94.5	108	81	0.75	-0.415037	0.439264	0.501793	-0.084868	-0.330169	-0.335383
TRCN0000001635	MAP4K1	11184	539	368	329	809	1005	861	651.833	412	891.667	2.16424	1.11386	1.8e-06	5.31e-06	0.020242	1.09362	0.897133
TRCN0000001636	MAP4K1	11184	387	381	314	510	652	499	457.167	360.667	553.667	1.53512	0.618352	0.0183688	0.0288755	-0.00685767	0.625209	0.49768
TRCN0000001642	MELK	9833	13058	12899	15103	8516	8876	8741	11198.8	13686.7	8711	0.636459	-0.651861	0.000212661	0.000468205	0.0208986	-0.672759	-0.526297
TRCN0000001643	MELK	9833	2130	1917	2233	2649	2061	2886	2312.67	2093.33	2532	1.20955	0.274475	0.120578	0.159677	-0.0270316	0.301507	0.220466
TRCN0000001644	MELK	9833	1507	1536	1977	63	50	72	867.5	1673.33	61.6667	0.0368526	-4.76209	1.62e-43	1.63e-41	0.038008	-4.8001	-3.83974
TRCN0000001645	MELK	9833	3804	3022	3266	3418	3041	2720	3211.83	3364	3059.67	0.909532	-0.136803	0.451733	0.514095	-0.0077122	-0.129091	-0.111085
TRCN0000001646	MELK	9833	2416	2476	2971	3347	3043	2439	2782	2621	2943	1.12285	0.16717	0.335617	0.394547	-0.0247901	0.19196	0.133962
TRCN0000001685	KDR	3791	842	683	818	1485	1540	1089	1076.17	781	1371.33	1.75587	0.812185	7.14e-05	0.000168914	0.0467101	0.765475	0.653938
TRCN0000001686	KDR	3791	5869	4665	5718	8519	8417	11951	7523.17	5417.33	9629	1.77744	0.829803	4.43e-06	1.23e-05	0.0195275	0.810276	0.668141
TRCN0000001687	KDR	3791	761	622	547	1819	2050	2030	1304.83	643.333	1966.33	3.05648	1.61187	3.49e-17	3.33e-16	0.0362559	1.57561	1.2986
TRCN0000001688	KDR	3791	3169	2650	3325	468	457	507	1762.67	3048	477.333	0.156605	-2.67479	3.8e-30	1.36e-28	0.0139877	-2.68878	-2.15708
TRCN0000001689	KDR	3791	151	150	118	513	257	331	253.333	139.667	367	2.62768	1.39379	8.48e-06	2.28e-05	-0.0457668	1.43956	1.1228
TRCN0000001690	PRKCA	5578	88	122	100	168	277	390	190.833	103.333	278.333	2.69355	1.42951	3.4e-05	8.53e-05	-0.0598446	1.48935	1.15159
TRCN0000001691	PRKCA	5578	884	1042	1107	232	202	387	642.333	1011	273.667	0.270689	-1.88529	8.19e-11	4.1e-10	0.0192108	-1.9045	-1.52062
TRCN0000001692	PRKCA	5578	159	124	117	131	243	73	141.167	133.333	149	1.1175	0.160275	0.659166	0.715322	-0.0722343	0.232509	0.128403
TRCN0000001693	PRKCA	5578	734	554	730	692	1271	784	794.167	672.667	915.667	1.36125	0.444931	0.0468769	0.0681499	0.0329242	0.412007	0.357878
TRCN0000001694	PRKCA	5578	171	206	201	484	216	457	289.167	192.667	385.667	2.00173	1.00125	0.000882285	0.00175039	-0.0381819	1.03943	0.80635
TRCN0000001695	NEK4	6787	5944	5010	4700	8167	7481	9231	6755.5	5218	8293	1.58931	0.668397	0.000186468	0.000415091	0.0175718	0.650825	0.538024
TRCN0000001696	NEK4	6787	1351	1504	1267	464	685	650	986.833	1374	599.667	0.436439	-1.19615	6.71e-07	2.11e-06	0.045219	-1.24137	-0.965073
TRCN0000001697	NEK4	6787	3263	3132	2602	6042	6119	8441	4933.17	2999	6867.33	2.28987	1.19527	6.06e-12	3.37e-11	0.021634	1.17363	0.96276
TRCN0000001698	NEK4	6787	3024	3314	3663	3080	2455	4367	3317.17	3333.67	3300.67	0.990101	-0.0143524	0.948341	0.962942	-0.0028686	-0.0114838	-0.0123719
TRCN0000001699	NEK4	6787	400	303	383	1170	1060	968	714	362	1066	2.94475	1.55815	5.29e-12	2.97e-11	0.0263616	1.53178	1.25529
TRCN0000001700	WEE1	7465	6022	5906	6209	3344	2489	2259	4371.5	6045.67	2697.33	0.44616	-1.16437	3.88e-10	1.8e-09	0.0207281	-1.1851	-0.939452
TRCN0000001701	WEE1	7465	1533	1203	1539	715	1302	2218	1418.33	1425	1411.67	0.990643	-0.0135625	0.965961	0.977369	0.029491	-0.0430534	-0.0117351
TRCN0000001702	WEE1	7465	1525	1269	1156	2127	2291	1812	1696.67	1316.67	2076.67	1.57722	0.65738	0.000350343	0.000743784	0.0185516	0.638828	0.529142
TRCN0000001703	WEE1	7465	452	514	348	522	635	364	472.5	438	507	1.15753	0.211055	0.41312	0.473782	-0.00432996	0.215385	0.169339
TRCN0000001704	WEE1	7465	789	629	592	236	79	192	419.5	670	169	0.252239	-1.98714	3.17e-09	1.33e-08	-0.0132953	-1.97384	-1.60273
TRCN0000001705	MOS	4342	929	562	545	1706	1192	727	943.5	678.667	1208.33	1.78045	0.832243	8.4e-05	0.000197013	0.0427699	0.789474	0.670108
TRCN0000001707	MOS	4342	215	200	222	172	265	197	211.833	212.333	211.333	0.99529	-0.00681053	1	1	-0.0549692	0.0481587	-0.00629206
TRCN0000001708	PSKH1	5681	310	174	282	700	380	633	413.167	255.333	571	2.23629	1.16111	1.45e-05	3.82e-05	-0.0144101	1.17552	0.935222
TRCN0000001709	PSKH1	5681	1443	1235	1095	670	533	518	915.667	1257.67	573.667	0.456136	-1.13247	3.66e-06	1.03e-05	0.0410595	-1.17352	-0.913734
TRCN0000001710	PSKH1	5681	1802	1718	1622	827	604	840	1235.5	1714	757	0.441657	-1.179	1.59e-07	5.42e-07	0.0406027	-1.2196	-0.95125
TRCN0000001711	PSKH1	5681	45	59	11	16	16	1	24.6667	38.3333	11	0.286957	-1.8011	0.0585588	0.0832979	-0.105288	-1.69581	-1.45275
TRCN0000001712	PSKH1	5681	143	136	107	207	162	179	155.667	128.667	182.667	1.41969	0.505575	0.174331	0.221888	-0.0684981	0.574073	0.406766
TRCN0000001713	RAGE	5891	673	578	485	1214	1024	995	828.167	578.667	1077.67	1.86233	0.897107	4.17e-05	0.000102827	0.0353658	0.861741	0.722397
TRCN0000001714	RAGE	5891	53	78	85	1	9	0	37.6667	72	3.33333	0.0462963	-4.43296	1.35e-05	3.57e-05	-0.101365	-4.33159	-3.57442
TRCN0000001715	RAGE	5891	12788	13070	17269	7257	6989	7142	10752.5	14375.7	7129.33	0.495931	-1.01179	9.51e-09	3.74e-08	0.0215007	-1.03329	-0.816452
TRCN0000001716	RAGE	5891	754	890	973	1036	1075	1684	1068.67	872.333	1265	1.45013	0.536186	0.00937306	0.0155975	0.0467577	0.489428	0.431443
TRCN0000001717	RAGE	5891	109	134	118	227	238	122	158	120.333	195.667	1.62604	0.701362	0.058568	0.0832979	-0.0679058	0.769267	0.564598
TRCN0000001718	DAPK2	23604	1528	1379	1166	3484	3327	3394	2379.67	1357.67	3401.67	2.50552	1.32511	1.66e-14	1.15e-13	-0.0287776	1.35389	1.06743
TRCN0000001719	DAPK2	23604	7688	8368	7952	13744	15550	15301	11433.8	8002.67	14865	1.85751	0.893367	1.53e-06	4.57e-06	0.0204977	0.872869	0.719383
TRCN0000001720	DAPK2	23604	5253	5654	6992	4375	5643	4019	5322.67	5966.33	4679	0.784234	-0.350644	0.0508161	0.0732134	0.0208842	-0.371529	-0.283472
TRCN0000001721	DAPK2	23604	1468	1340	1179	1442	1756	1871	1509.33	1329	1689.67	1.27138	0.346398	0.0678799	0.0951504	0.0262203	0.320177	0.278445
TRCN0000001722	DAPK2	23604	5571	5245	4877	10857	9957	9551	7676.33	5231	10121.7	1.93494	0.952288	1.54e-07	5.27e-07	0.0198763	0.932412	0.766882
TRCN0000001723	NEK6	10783	5915	5461	4904	5097	5714	4944	5339.17	5426.67	5251.67	0.967752	-0.0472909	0.796315	0.836717	0.020837	-0.068128	-0.0389252
TRCN0000001724	NEK6	10783	1995	2287	1756	1297	804	1031	1528.33	2012.67	1044	0.518715	-0.946987	6.08e-06	1.66e-05	0.0258822	-0.972869	-0.764212
TRCN0000001725	NEK6	10783	295	195	145	259	140	46	180	211.667	148.333	0.700787	-0.512951	0.206404	0.257805	-0.0624467	-0.450505	-0.414316
TRCN0000001726	NEK6	10783	1180	1156	862	820	617	542	862.833	1066	659.667	0.618824	-0.692398	0.00404835	0.00715595	0.037703	-0.730101	-0.558976
TRCN0000001727	NEK6	10783	1997	1991	1702	1053	1065	1268	1512.67	1896.67	1128.67	0.595079	-0.748847	0.000295829	0.000637322	0.0261604	-0.775007	-0.604482
TRCN0000001733	MAST2	23139	1133	1062	984	749	634	374	822.667	1059.67	585.667	0.55269	-0.855459	0.000532484	0.00109428	0.0349819	-0.890441	-0.690427
TRCN0000001734	MAST2	23139	2333	2229	1936	4075	2259	2050	2480.33	2166	2794.67	1.29024	0.367643	0.0360503	0.0536493	-0.0294491	0.397092	0.295572
TRCN0000001735	MAST2	23139	7772	7386	8105	10060	10456	8684	8743.83	7754.33	9733.33	1.25521	0.327931	0.0704706	0.0985298	0.0215953	0.306336	0.263559
TRCN0000001736	MAST2	23139	8255	7186	5806	12398	11682	10524	9308.5	7082.33	11534.7	1.62865	0.70368	0.000122598	0.000278909	0.0220048	0.681675	0.566467
TRCN0000001742	STYK1	55359	10363	8725	8444	5026	5237	4695	7081.67	9177.33	4986	0.543295	-0.880192	1.25e-06	3.79e-06	0.0183775	-0.89857	-0.710365
TRCN0000001744	STYK1	55359	8	4	8	3	0	1	4	6.66667	1.33333	0.2	-2.32193	0.219033	0.272096	-0.111626	-2.2103	-1.87262
TRCN0000001745	STYK1	55359	93	102	118	142	177	147	129.833	104.333	155.333	1.48882	0.574167	0.148265	0.192451	-0.0752192	0.649386	0.462061
TRCN0000001746	STYK1	55359	906	749	673	475	591	509	650.5	776	525	0.676546	-0.563739	0.030241	0.0457248	0.0200989	-0.583838	-0.455258
TRCN0000001747	PAK6	56924	1561	1329	1343	2114	1916	1902	1694.17	1411	1977.33	1.40137	0.486838	0.00842396	0.0140838	0.0187094	0.468129	0.391661
TRCN0000001750	PAK6	56924	254	278	225	380	333	341	301.833	252.333	351.333	1.39234	0.47751	0.110241	0.147386	-0.0355793	0.513089	0.384141
TRCN0000001751	PAK6	56924	1281	1543	901	740	709	749	987.167	1241.67	732.667	0.590067	-0.761049	0.00108148	0.00211422	0.0452337	-0.806283	-0.614319
TRCN0000001752	CAMK1D	57118	3846	3282	3211	6220	7587	5909	5009.17	3446.33	6572	1.90695	0.93127	8.7e-08	3.06e-07	0.0215539	0.909716	0.749938
TRCN0000001753	CAMK1D	57118	348	351	157	796	512	396	426.667	285.333	568	1.99065	0.993243	0.000187067	0.000416136	-0.0120452	1.00529	0.799897
TRCN0000001754	CAMK1D	57118	963	838	956	1836	1629	1469	1281.83	919	1644.67	1.78963	0.839658	1.59e-05	4.14e-05	0.0377323	0.801926	0.676086
TRCN0000001756	CAMK1D	57118	509	543	516	747	958	810	680.5	522.667	838.333	1.60395	0.681633	0.00338837	0.00609091	0.0231934	0.658439	0.548694
TRCN0000001767	EPHA6	285220	1967	1863	2001	1655	1622	2247	1892.5	1943.67	1841.33	0.94735	-0.07803	0.694112	0.745433	0.0034177	-0.0814477	-0.0637054
TRCN0000001768	EPHA6	285220	2411	2329	2281	4540	4451	5141	3525.5	2340.33	4710.67	2.01282	1.00922	3.54e-09	1.48e-08	0.00622534	1.00299	0.812775
TRCN0000001769	EPHA6	285220	330	374	252	422	354	328	343.333	318.667	368	1.15481	0.207658	0.46319	0.525571	-0.0273344	0.234992	0.166601
TRCN0000001770	EPHA6	285220	6603	6641	8238	6866	7763	7090	7200.17	7160.67	7239.67	1.01103	0.0158294	0.928955	0.94906	0.0187072	-0.00287787	0.011959
TRCN0000001771	EPHA6	285220	1616	1521	1451	88	206	368	875	1529.33	220.667	0.144289	-2.79296	3.17e-22	5.06e-21	0.0384942	-2.83146	-2.25234
TRCN0000001772	EPHB4	2050	745	946	638	898	662	755	774	776.333	771.667	0.993989	-0.00869845	0.996335	1	0.0313904	-0.0400889	-0.00781399
TRCN0000001773	EPHB4	2050	8539	7738	9246	9670	11381	11993	9761.17	8507.67	11014.7	1.29468	0.37259	0.0402364	0.05922	0.0220857	0.350505	0.299561
TRCN0000001774	EPHB4	2050	1578	1594	1115	1193	1199	1126	1300.83	1429	1172.67	0.82062	-0.285213	0.174868	0.222484	0.0365134	-0.321726	-0.230725
TRCN0000001775	EPHB4	2050	161	178	253	21	37	34	114	197.333	30.6667	0.155405	-2.68589	2.36e-06	6.84e-06	-0.0794804	-2.60641	-2.16602
TRCN0000001776	LATS1	9113	14845	15106	17767	13286	13571	16788	15227.2	15906	14548.3	0.914644	-0.128717	0.449787	0.512355	0.0061856	-0.134903	-0.104567
TRCN0000001777	LATS1	9113	1855	1657	1416	2658	2389	2091	2011	1642.67	2379.33	1.44846	0.534518	0.00285838	0.00521034	-0.00688793	0.541406	0.430098
TRCN0000001778	LATS1	9113	2874	2584	2685	2181	2578	2446	2558	2714.33	2401.67	0.884809	-0.176562	0.339005	0.397679	-0.0291197	-0.147442	-0.143137
TRCN0000001779	LATS1	9113	1224	1091	958	2591	2489	3130	1913.83	1091	2736.67	2.5084	1.32677	7.77e-14	4.99e-13	0.00156864	1.3252	1.06877
TRCN0000001780	LATS1	9113	1215	1055	627	1294	1286	1089	1094.33	965.667	1223	1.26648	0.340827	0.0977604	0.132298	0.0464818	0.294345	0.273955
TRCN0000001781	PRKX	5613	2009	1658	1773	1012	1098	1094	1440.67	1813.33	1068	0.588971	-0.763733	0.0002683	0.000581135	0.0284357	-0.792168	-0.616482
TRCN0000001782	PRKX	5613	210	238	165	460	417	343	305.5	204.333	406.667	1.99021	0.992922	0.000788073	0.0015791	-0.0348335	1.02776	0.799639
TRCN0000001783	PRKX	5613	5225	4552	4966	660	620	230	2708.83	4914.33	503.333	0.102421	-3.28741	1.5e-47	2.09e-45	-0.0266914	-3.26072	-2.65094
TRCN0000001784	PRKX	5613	5199	4476	4282	4202	4555	4144	4476.33	4652.33	4300.33	0.924339	-0.113506	0.529205	0.590093	0.0211349	-0.134641	-0.0923042
TRCN0000001785	MAK	4117	8631	8767	8414	11341	10766	11754	9945.5	8604	11287	1.31183	0.391583	0.0312542	0.0471014	0.0220559	0.369527	0.314871
TRCN0000001786	MAK	4117	1290	989	993	316	335	314	706.167	1090.67	321.667	0.294927	-1.76157	2.63e-10	1.25e-09	0.0256461	-1.78722	-1.42089
TRCN0000001788	MAK	4117	7213	6746	7331	5807	4933	4767	6132.83	7096.67	5169	0.72837	-0.457256	0.0112877	0.0185148	0.018228	-0.475484	-0.369417
TRCN0000001789	MAK	4117	2375	1889	1757	2132	1953	1863	1994.83	2007	1982.67	0.987876	-0.0175985	0.941876	0.958274	-0.00549413	-0.0121043	-0.0149887
TRCN0000001790	PRKCQ	5588	4	3	3	1	4	6	3.5	3.33333	3.66667	1.1	0.137504	0.862599	0.892632	-0.111781	0.249285	0.110046
TRCN0000001791	PRKCQ	5588	2076	1969	1903	3677	3439	3696	2793.33	1982.67	3604	1.81775	0.862157	5.3e-07	1.7e-06	-0.0244591	0.886616	0.694223
TRCN0000001792	PRKCQ	5588	2133	1717	1222	2538	2435	2502	2091.17	1690.67	2491.67	1.47378	0.559519	0.00167914	0.00317997	-0.0135461	0.573065	0.450252
TRCN0000001793	PRKCQ	5588	727	695	500	1018	1473	1109	920.333	640.667	1200	1.87305	0.905389	2.07e-05	5.31e-05	0.0413481	0.86404	0.729074
TRCN0000001794	PRKCQ	5588	3378	3296	3255	5131	6988	4046	4349	3309.67	5388.33	1.62806	0.703153	4.73e-05	0.000115685	0.0206241	0.682529	0.566043
TRCN0000001795	CRKRS	51755	290	265	248	782	414	451	408.333	267.667	549	2.05106	1.03637	0.000119222	0.000271584	-0.0152671	1.05164	0.834663
TRCN0000001796	CRKRS	51755	1114	1065	909	3285	2250	2519	1857	1029.33	2684.67	2.60816	1.38303	8.6e-15	6.11e-14	0.00644879	1.37658	1.11413
TRCN0000001797	CRKRS	51755	2075	1863	1473	4107	2724	2750	2498.67	1803.67	3193.67	1.77065	0.824281	1.99e-06	5.84e-06	-0.0294337	0.853715	0.663689
TRCN0000001798	CRKRS	51755	9362	9313	9826	1666	1657	1793	5602.83	9500.33	1705.33	0.179502	-2.47792	1.43e-36	8.83e-35	0.0199868	-2.49791	-1.99837
TRCN0000001799	CRKRS	51755	4835	5190	5508	6644	9652	8287	6686	5177.67	8194.33	1.58263	0.662324	0.0002107	0.000464205	0.0175082	0.644816	0.533129
TRCN0000001800	PXK	54899	524	579	451	1518	1182	1110	894	518	1270	2.45174	1.2938	1.18e-09	5.21e-09	0.0397058	1.2541	1.04219
TRCN0000001801	PXK	54899	4529	4783	3560	3774	3949	4686	4213.5	4290.67	4136.33	0.96403	-0.0528494	0.774607	0.817386	0.0198648	-0.0727142	-0.0434061
TRCN0000001802	PXK	54899	1854	1892	2061	630	296	376	1184.83	1935.67	434	0.224212	-2.15706	3.39e-18	3.67e-17	0.0433698	-2.20043	-1.73971
TRCN0000001803	PXK	54899	4544	4709	5435	2316	3039	4263	4051	4896	3206	0.65482	-0.610829	0.000769113	0.00154496	0.0186306	-0.62946	-0.493219
TRCN0000001804	PXK	54899	3157	3025	2749	4220	5132	2750	3505.5	2977	4034	1.35506	0.438352	0.0110925	0.0182049	0.00540878	0.432943	0.352574
TRCN0000001805	PBK	55872	2502	2492	2346	1812	2002	2331	2247.5	2446.67	2048.33	0.837193	-0.256367	0.171291	0.218713	-0.0241214	-0.232246	-0.207471
TRCN0000001806	PBK	55872	14346	15481	18973	8252	11482	9515	13008.2	16266.7	9749.67	0.599365	-0.738494	2e-05	5.16e-05	0.0163352	-0.754829	-0.596136
TRCN0000001807	PBK	55872	4181	4304	3388	2972	3632	3383	3643.33	3957.67	3329	0.841152	-0.249561	0.165843	0.212348	0.0106566	-0.260218	-0.201985
TRCN0000001808	PBK	55872	722	721	618	637	462	653	635.5	687	584	0.850073	-0.234342	0.370398	0.428615	0.018452	-0.252794	-0.189716
TRCN0000001809	PBK	55872	8752	8329	8517	9869	9179	8864	8918.33	8532.67	9304	1.0904	0.124854	0.491741	0.554829	0.0217586	0.103096	0.0998492
TRCN0000001811	ACVR1B	91	15	24	30	67	39	40	35.8333	23	48.6667	2.11594	1.0813	0.0874843	0.119755	-0.101915	1.18322	0.870884
TRCN0000001812	ACVR1B	91	786	777	501	759	596	680	683.167	688	678.333	0.98595	-0.0204142	0.960211	0.973249	0.0234562	-0.0438704	-0.0172586
TRCN0000001813	ACVR1B	91	10463	10882	13378	1652	2214	1905	6749	11574.3	1923.67	0.166201	-2.589	8.81e-41	6.9e-39	0.017564	-2.60656	-2.08791
TRCN0000001814	ACVR1B	91	19	16	23	127	18	24	37.8333	19.3333	56.3333	2.91379	1.5429	0.0137571	0.0221688	-0.101315	1.64421	1.243
TRCN0000001815	STK40	83931	18724	19840	22796	10751	11341	13033	16080.8	20453.3	11708.3	0.572441	-0.8048	1.63e-06	4.84e-06	0.000975738	-0.805776	-0.649589
TRCN0000001816	STK40	83931	15793	17040	19164	7019	8123	6843	12330.3	17332.3	7328.33	0.422813	-1.24191	7.84e-13	4.66e-12	0.0184407	-1.26035	-1.00196
TRCN0000001817	STK40	83931	49	50	65	57	62	53	56	54.6667	57.3333	1.04878	0.0687128	0.858341	0.889659	-0.0959227	0.164635	0.0545908
TRCN0000001818	STK40	83931	147	153	99	382	385	313	246.5	133	360	2.70677	1.43657	5.4e-06	1.49e-05	-0.0472509	1.48382	1.15728
TRCN0000001819	STK40	83931	3992	4097	3422	5652	5065	5019	4541.17	3837	5245.33	1.36704	0.451056	0.00941005	0.0156428	0.0213256	0.42973	0.362815
TRCN0000001820	CDK10	8558	66	89	92	61	65	155	88	82.3333	93.6667	1.13765	0.186059	0.662549	0.718265	-0.0866966	0.272756	0.149189
TRCN0000001824	ACVR1C	130399	987	970	943	357	319	475	675.167	966.667	383.667	0.396897	-1.33317	9.53e-07	2.95e-06	0.0226618	-1.35583	-1.07553
TRCN0000001825	ACVR1C	130399	7755	7137	7107	6435	8720	6826	7330	7333	7327	0.999182	-0.00118092	0.995735	1	0.0190508	-0.0202317	-0.00175377
TRCN0000001826	ACVR1C	130399	2576	2527	2071	2304	2446	1740	2277.33	2391.33	2163.33	0.904656	-0.144559	0.441949	0.504681	-0.0255882	-0.118971	-0.117338
TRCN0000001827	ACVR1C	130399	288	249	244	168	170	190	218.167	260.333	176	0.676056	-0.564785	0.134482	0.176342	-0.0535354	-0.511249	-0.456101
TRCN0000001828	ACVR1C	130399	10646	10035	11099	9261	11211	11446	10616.3	10593.3	10639.3	1.00434	0.00625113	0.979623	0.987312	0.0216427	-0.0153915	0.00423755
TRCN0000001829	MAP4K4	9448	5658	4776	5213	4633	6254	5812	5391	5215.67	5566.33	1.06723	0.0938756	0.590361	0.649883	0.0206832	0.0731925	0.0748757
TRCN0000001830	MAP4K4	9448	4166	4401	4758	6235	8590	6116	5711	4441.67	6980.33	1.57156	0.652195	0.000208131	0.000459176	0.0196083	0.632586	0.524963
TRCN0000001831	MAP4K4	9448	3995	4079	4662	2209	2670	3461	3512.67	4245.33	2780	0.654837	-0.610793	0.000815601	0.00162715	0.00570322	-0.616496	-0.49319
TRCN0000001832	MAP4K4	9448	5454	6664	7488	11746	12408	13506	9544.33	6535.33	12553.3	1.92084	0.941738	3.48e-07	1.14e-06	0.0220743	0.919663	0.758377
TRCN0000001836	CSNK1E	1454	177	125	203	673	553	308	339.833	168.333	511.333	3.03762	1.60294	1.64e-08	6.27e-08	-0.0280133	1.63096	1.29141
TRCN0000001842	MYLK3	91807	3109	3401	3566	4714	3535	2659	3497.33	3358.67	3636	1.08257	0.114464	0.505206	0.568025	0.00507084	0.109393	0.0914726
TRCN0000001843	MYLK3	91807	1682	1865	1746	4376	3381	3739	2798.17	1764.33	3832	2.17193	1.11897	6.21e-11	3.15e-10	-0.0243151	1.14329	0.901255
TRCN0000001844	MYLK3	91807	11157	10951	12134	13755	15131	15586	13119	11414	14824	1.29876	0.37713	0.0383403	0.056794	0.0159461	0.361184	0.30322
TRCN0000001845	MYLK3	91807	1664	1579	1287	3695	3415	3633	2545.5	1510	3581	2.37152	1.24581	4.17e-13	2.51e-12	-0.0292184	1.27503	1.00351
TRCN0000001846	MYLK3	91807	294	328	282	839	785	801	554.833	301.333	808.333	2.68252	1.42359	5.11e-09	2.07e-08	0.00829891	1.41529	1.14682
TRCN0000001935	TAOK2	9344	7351	6048	5244	2731	2794	3064	4538.67	6214.33	2863	0.460709	-1.11807	1.6e-09	6.93e-09	0.0213191	-1.13939	-0.902131
TRCN0000001937	MAPK10	5602	9613	8720	8783	13316	12925	12274	10938.5	9038.67	12838.3	1.42038	0.506276	0.00561338	0.00967719	0.0212752	0.485001	0.407331
TRCN0000001941	MAPK10	5602	6252	4952	3862	11460	9866	9699	7681.83	5022	10341.7	2.05927	1.04213	9.95e-09	3.9e-08	0.0198883	1.02225	0.839311
TRCN0000001942	AAK1	22848	553	466	421	1161	1815	1396	968.667	480	1457.33	3.03611	1.60222	1.14e-14	8.01e-14	0.0442956	1.55793	1.29083
TRCN0000001943	AAK1	22848	1929	2143	1889	4146	3595	3265	2827.83	1987	3668.67	1.84633	0.884664	2.59e-07	8.58e-07	-0.0233961	0.90806	0.712367
TRCN0000001944	AAK1	22848	14475	11640	13839	6033	6209	7678	9979	13318	6640	0.498573	-1.00412	1.55e-08	5.93e-08	0.0220466	-1.02617	-0.810271
TRCN0000001945	AAK1	22848	3351	2803	2896	2890	3734	3466	3190	3016.67	3363.33	1.11492	0.156936	0.363226	0.421983	-0.00871286	0.165649	0.125712
TRCN0000001946	AAK1	22848	11104	9938	11510	9682	9142	10101	10246.2	10850.7	9641.67	0.888578	-0.170429	0.336434	0.395297	0.0219297	-0.192359	-0.138193
TRCN0000001947	PRKD2	25865	1863	1566	1364	2300	1990	1597	1780	1597.67	1962.33	1.22825	0.296604	0.10644	0.14272	0.0126779	0.283926	0.238304
TRCN0000001948	PRKD2	25865	2162	1801	1540	2399	2125	2061	2014.67	1834.33	2195	1.19662	0.258965	0.150274	0.194508	-0.00720237	0.266167	0.207962
TRCN0000001949	PRKD2	25865	67	30	58	43	51	54	50.5	51.6667	49.3333	0.954839	-0.066671	0.98695	0.99376	-0.097544	0.0308729	-0.0545484
TRCN0000001950	PRKD2	25865	4228	4589	6412	3639	3415	4335	4436.33	5076.33	3796.33	0.747849	-0.41918	0.0198782	0.0311111	0.0209945	-0.440175	-0.338722
TRCN0000001951	SNRK	54861	22076	20086	24944	8031	7801	10923	15643.5	22368.7	8918.33	0.398698	-1.32663	1.8e-15	1.4e-14	0.0037342	-1.33037	-1.07026
TRCN0000001952	SNRK	54861	22816	19951	24747	13412	13556	14385	18144.5	22504.7	13784.3	0.61251	-0.707195	1.81e-05	4.7e-05	-0.0145402	-0.692654	-0.570904
TRCN0000001953	SNRK	54861	8552	8137	10285	5501	5194	6863	7422	8991.33	5852.67	0.650923	-0.619441	0.0005986	0.00122467	0.0192829	-0.638724	-0.500162
TRCN0000001954	SNRK	54861	12039	10170	9764	10060	9145	9421	10099.8	10657.7	9542	0.895318	-0.159528	0.368471	0.42696	0.0220031	-0.181531	-0.129405
TRCN0000001955	SNRK	54861	22932	22028	26924	13512	15545	19142	20013.8	23961.3	16066.3	0.670511	-0.576667	0.000397694	0.000836018	-0.0320784	-0.544589	-0.46568
TRCN0000001956	AMHR2	269	15254	13147	13138	27410	23086	25494	19588.2	13846.3	25330	1.82937	0.871343	2.07e-06	6.02e-06	-0.0277988	0.899142	0.701628
TRCN0000001957	AMHR2	269	1667	1591	1287	1348	981	1466	1390	1515	1265	0.834983	-0.26018	0.208075	0.259588	0.0310044	-0.291185	-0.210545
TRCN0000001958	AMHR2	269	2397	2121	2444	1049	918	1225	1692.33	2320.67	1064	0.458489	-1.12504	5.74e-08	2.06e-07	0.0188243	-1.14387	-0.90775
TRCN0000001959	AMHR2	269	1404	1257	1091	315	178	357	767	1250.67	283.333	0.226546	-2.14213	2.9e-14	1.94e-13	0.0308412	-2.17297	-1.72767
TRCN0000001960	AMHR2	269	910	773	589	1263	1059	1135	954.833	757.333	1152.33	1.52157	0.605558	0.00432187	0.00760591	0.0434615	0.562096	0.487366
TRCN0000001961	NEK11	79858	5503	5192	6287	4846	4218	5605	5275.17	5660.67	4889.67	0.863797	-0.211236	0.238861	0.293772	0.0210144	-0.23225	-0.171089
TRCN0000001962	NEK11	79858	33052	32273	46256	20044	23407	26003	30172.5	37193.7	23151.3	0.622454	-0.683962	3.75e-06	1.05e-05	-0.181143	-0.502818	-0.552175
TRCN0000001963	NEK11	79858	3011	2256	2686	1618	2034	1864	2244.83	2651	1838.67	0.693575	-0.527877	0.00526212	0.00908629	-0.02398	-0.503897	-0.426348
TRCN0000001964	NEK11	79858	23743	24043	35223	14137	16539	19888	22262.2	27669.7	16854.7	0.609139	-0.715157	6.4e-06	1.74e-05	-0.0574211	-0.657736	-0.577323
TRCN0000001965	NEK11	79858	5937	4855	4859	6258	5806	6295	5668.33	5217	6119.67	1.17302	0.230233	0.190571	0.239801	0.0197584	0.210474	0.184799
TRCN0000001966	NEK7	140609	4725	4255	4709	4126	3577	4427	4303.17	4563	4043.33	0.886113	-0.174438	0.331643	0.390382	0.0203932	-0.194831	-0.141424
TRCN0000001967	NEK7	140609	1056	873	790	495	611	306	688.5	906.333	470.667	0.519309	-0.945336	0.000309619	0.0006648	0.0239763	-0.969312	-0.762881
TRCN0000001968	NEK7	140609	3535	4474	5647	3085	2775	1762	3546.33	4552	2540.67	0.558143	-0.841293	5.16e-06	1.43e-05	0.00705816	-0.848352	-0.679007
TRCN0000001969	NEK7	140609	6346	5347	6182	4708	4265	6064	5485.33	5958.33	5012.33	0.841231	-0.249426	0.164292	0.21053	0.0203841	-0.269811	-0.201876
TRCN0000001970	DCLK2	166614	142	212	339	343	249	326	268.5	231	306	1.32468	0.405639	0.19066	0.23982	-0.0425161	0.448155	0.326202
TRCN0000001971	DCLK2	166614	1907	1581	1390	1937	1760	1834	1734.83	1626	1843.67	1.13387	0.181251	0.324899	0.384135	0.0160004	0.16525	0.145313
TRCN0000001980	CAMKK1	84254	11548	12239	12645	15354	14802	16168	13792.7	12144	15441.3	1.27152	0.346554	0.0564214	0.0804588	0.0133131	0.333241	0.278571
TRCN0000001982	CAMKK1	84254	121	109	81	450	193	425	229.833	103.667	356	3.43408	1.77993	3.69e-08	1.37e-07	-0.050922	1.83085	1.43408
TRCN0000001983	CAMKK1	84254	4925	4590	5481	5977	7304	7412	5948.17	4998.67	6897.67	1.3799	0.464565	0.00845791	0.0141332	0.0187912	0.445774	0.373706
TRCN0000001984	CAMKK1	84254	23	27	58	6	4	28	24.3333	36	12.6667	0.351852	-1.50696	0.109702	0.146726	-0.105389	-1.40157	-1.21563
TRCN0000001988	MAP3K10	4294	6353	6830	7700	3532	5013	4177	5600.83	6961	4240.67	0.609204	-0.715003	7.95e-05	0.000187071	0.0199938	-0.734997	-0.577199
TRCN0000001989	MAP3K10	4294	109	79	103	390	361	472	252.333	97	407.667	4.20275	2.07133	4.18e-11	2.17e-10	-0.0459832	2.11732	1.669
TRCN0000001990	MAP3K10	4294	1614	2323	1807	1686	2030	2339	1966.5	1914.67	2018.33	1.05414	0.0760712	0.666414	0.721084	-0.00303017	0.0791014	0.0605228
TRCN0000001991	MAP3K10	4294	770	1047	904	3199	2563	1935	1736.33	907	2565.67	2.82874	1.50016	8.27e-17	7.56e-16	0.015895	1.48426	1.20855
TRCN0000001992	NTRK1	4914	6255	5694	4576	9922	8966	8838	7375.17	5508.33	9242	1.67782	0.746589	3.45e-05	8.63e-05	0.0191659	0.727423	0.601058
TRCN0000001993	NTRK1	4914	1458	1529	1116	3305	3388	3830	2437.67	1367.67	3507.67	2.56471	1.3588	3.03e-15	2.31e-14	-0.0293278	1.38812	1.09459
TRCN0000001994	NTRK1	4914	1021	881	778	1571	1051	1374	1112.67	893.333	1332	1.49104	0.576324	0.00452219	0.00791075	0.0460996	0.530224	0.463799
TRCN0000001995	NTRK1	4914	3248	3236	3346	2451	2197	2148	2771	3276.67	2265.33	0.691353	-0.532506	0.00390957	0.00692588	-0.0251024	-0.507403	-0.430079
TRCN0000001996	NTRK1	4914	230	217	169	458	270	270	269	205.333	332.667	1.62013	0.696109	0.0246105	0.0378532	-0.04241	0.738519	0.560364
TRCN0000001997	PDGFRB	5159	744	799	741	1153	1279	1061	962.833	761.333	1164.33	1.52933	0.612904	0.00378838	0.00674844	0.0439492	0.568955	0.493289
TRCN0000001998	NIN
TRCN0000001999	PDGFRB	5159	12696	12798	12693	42553	36404	36151	25549.2	12729	38369.3	3.01432	1.59183	1.53e-16	1.34e-15	-0.102498	1.69433	1.28245
TRCN0000002000	PDGFRB	5159	330	277	233	571	723	763	482.833	280	685.667	2.44881	1.29208	3.87e-07	1.26e-06	-0.00265639	1.29474	1.0408
TRCN0000002001	PDGFRB	5159	4181	3947	3934	4894	6487	5054	4749.5	4020.67	5478.33	1.36254	0.446302	0.0103496	0.0170895	0.0216545	0.424648	0.358983
TRCN0000002002	PRKACB	5567	5260	5973	5366	3099	3179	3379	4376	5533	3219	0.581782	-0.781449	1.87e-05	4.84e-05	0.0207482	-0.802198	-0.630764
TRCN0000002003	PRKACB	5567	4271	4167	4789	7475	9064	7817	6263.83	4409	8118.67	1.84139	0.880791	7.52e-07	2.35e-06	0.0179007	0.862891	0.709245
TRCN0000002004	PRKACB	5567	1462	1537	1697	1191	1265	693	1307.5	1565.33	1049.67	0.670571	-0.576539	0.00659531	0.0111956	0.0360843	-0.612623	-0.465576
TRCN0000002006	PRKACB	5567	5033	5357	5167	3539	3905	3561	4427	5185.67	3668.33	0.707399	-0.499405	0.00565403	0.00973259	0.0209591	-0.520364	-0.403395
TRCN0000002011	CDKL5	6792	509	482	415	1632	782	1047	811.167	468.667	1153.67	2.46159	1.29959	2.71e-09	1.15e-08	0.0341659	1.26543	1.04686
TRCN0000002012	CDKL5	6792	466	461	383	364	257	384	385.833	436.667	335	0.767176	-0.382371	0.213567	0.266129	-0.0193295	-0.363042	-0.309049
TRCN0000002013	CDKL5	6792	3040	3517	3574	1252	2217	1393	2498.83	3377	1620.67	0.479913	-1.05915	3.92e-08	1.44e-07	-0.0294333	-1.02972	-0.854636
TRCN0000002014	CDKL5	6792	4984	5243	4685	15936	17043	14138	10338.2	4970.67	15705.7	3.15967	1.65977	4.08e-18	4.37e-17	0.0218719	1.6379	1.33722
TRCN0000002016	EPHB6	2051	404	392	278	831	766	1166	639.5	358	921	2.57263	1.36324	5.42e-09	2.19e-08	0.0188979	1.34434	1.09817
TRCN0000002017	EPHB6	2051	1208	1232	927	3359	3558	3798	2347	1122.33	3571.67	3.18236	1.6701	3.61e-22	5.73e-21	-0.0280985	1.69819	1.34554
TRCN0000002018	EPHB6	2051	3982	4487	3837	4878	4746	4176	4351	4102	4600	1.1214	0.165306	0.340337	0.399007	0.0206336	0.144673	0.132459
TRCN0000002019	GUCY2C	2984	1574	1833	1275	1695	2028	1843	1708	1560.67	1855.33	1.18881	0.249516	0.177633	0.225384	0.0178213	0.231695	0.200345
TRCN0000002020	GUCY2C	2984	1839	1848	1741	3248	3204	3473	2558.83	1809.33	3308.33	1.82848	0.870646	4.74e-07	1.53e-06	-0.0291125	0.899759	0.701067
TRCN0000002021	GUCY2C	2984	1631	1774	2047	1385	338	1052	1371.17	1817.33	925	0.508988	-0.974298	6.1e-06	1.67e-05	0.0320962	-1.00639	-0.786228
TRCN0000002022	GUCY2C	2984	3407	3734	3270	5208	5222	5377	4369.67	3470.33	5269	1.5183	0.602455	0.00050005	0.00103226	0.0207198	0.581735	0.484865
TRCN0000002023	GUCY2C	2984	3340	3434	3795	6653	6376	5994	4932	3523	6341	1.79989	0.847906	1.08e-06	3.31e-06	0.0216349	0.826271	0.682734
TRCN0000002024	ROR1	4919	2893	3395	2749	3477	5423	5724	3943.5	3012.33	4874.67	1.61824	0.694422	5.51e-05	0.000133825	0.0176029	0.676819	0.559004
TRCN0000002025	ROR1	4919	3562	3923	3220	7695	8390	8923	5952.17	3568.33	8336	2.3361	1.2241	4.51e-12	2.54e-11	0.0187781	1.20533	0.986006
TRCN0000002026	ROR1	4919	803	694	837	1643	1083	1884	1157.33	778	1536.67	1.97515	0.981962	7.86e-07	2.45e-06	0.0446125	0.93735	0.790803
TRCN0000002027	ROR1	4919	10258	11100	13837	13337	14499	14044	12845.8	11731.7	13960	1.18994	0.250891	0.167379	0.214143	0.0168823	0.234009	0.201453
TRCN0000002028	ROR1	4919	213	294	459	339	309	90	284	322	246	0.763975	-0.388402	0.257169	0.313525	-0.0392552	-0.349147	-0.313911
TRCN0000002029	ABL2	27	639	550	581	1416	1500	1865	1091.83	590	1593.67	2.70113	1.43356	1.08e-12	6.33e-12	0.0465224	1.38704	1.15486
TRCN0000002030	ABL2	27	404	532	523	1400	963	1366	864.667	486.333	1243	2.55586	1.35381	2.76e-10	1.3e-09	0.037823	1.31599	1.09057
TRCN0000002031	ABL2	27	4495	4749	6033	2971	3344	2717	4051.5	5092.33	3010.67	0.591216	-0.758244	3.36e-05	8.43e-05	0.018635	-0.776879	-0.612057
TRCN0000002032	ABL2	27	3357	3440	3860	942	959	1205	2293.83	3552.33	1035.33	0.291452	-1.77867	6.29e-18	6.58e-17	-0.0263038	-1.75237	-1.43467
TRCN0000002033	ABL2	27	1444	2193	1712	1366	1134	1270	1519.83	1783	1256.67	0.704805	-0.504705	0.0132115	0.0213646	0.0260414	-0.530746	-0.407668
TRCN0000002034	ADRBK2	157	3562	3910	4422	4947	5633	3941	4402.5	3964.67	4840.33	1.22087	0.287907	0.0974643	0.132009	0.0208616	0.267045	0.231293
TRCN0000002035	ADRBK2	157	1194	1297	1097	790	503	519	900	1196	604	0.505017	-0.985597	4.99e-05	0.0001218	0.0400833	-1.02568	-0.795337
TRCN0000002036	ADRBK2	157	6609	6991	6538	15272	13262	14025	10449.5	6712.67	14186.3	2.11337	1.07954	6.99e-09	2.78e-08	0.02179	1.05775	0.869469
TRCN0000002037	ADRBK2	157	3820	2986	3555	367	344	541	1935.5	3453.67	417.333	0.120838	-3.04886	7.88e-38	5.16e-36	-0.000321124	-3.04854	-2.45863
TRCN0000002038	TNK2	10188	1029	949	969	1776	1589	1187	1249.83	982.333	1517.33	1.54462	0.627253	0.00144114	0.00276183	0.0397387	0.587515	0.504856
TRCN0000002039	TNK2	10188	739	799	476	1246	1130	1337	954.5	671.333	1237.67	1.84359	0.882522	2.81e-05	7.12e-05	0.0434412	0.83908	0.71064
TRCN0000002040	TNK2	10188	1021	916	959	1640	1446	1931	1318.83	965.333	1672.33	1.73239	0.792763	4.16e-05	0.000102671	0.035356	0.757407	0.638282
TRCN0000002041	TNK2	10188	907	1104	778	1855	1477	1735	1309.33	929.667	1689	1.81678	0.861384	8.46e-06	2.28e-05	0.0359663	0.825418	0.6936
TRCN0000002042	TNK2	10188	932	980	748	418	226	344	608	886.667	329.333	0.371429	-1.42884	4.52e-07	1.46e-06	0.0152463	-1.44409	-1.15266
TRCN0000002043	MAP3K2	10746	631	738	721	1526	1936	1616	1194.67	696.667	1692.67	2.42967	1.28076	6.52e-11	3.29e-10	0.0428758	1.23788	1.03168
TRCN0000002044	MAP3K2	10746	3431	4020	4662	4650	5158	5172	4515.5	4037.67	4993.33	1.23669	0.306481	0.0779649	0.10792	0.0212555	0.285226	0.246267
TRCN0000002045	MAP3K2	10746	648	613	561	1157	1004	619	767	607.333	926.667	1.5258	0.609562	0.00681198	0.0115449	0.0308412	0.578721	0.490594
TRCN0000002047	MAP3K2	10746	8437	8159	10912	13019	12887	13335	11124.8	9169.33	13080.3	1.42653	0.512511	0.00507702	0.00879505	0.0210129	0.491498	0.412357
TRCN0000002053	STK38L	23012	3770	3658	3631	8283	7599	6535	5579.33	3686.33	7472.33	2.02704	1.01937	6.37e-09	2.55e-08	0.0200679	0.999304	0.820961
TRCN0000002054	STK38L	23012	1195	1142	1130	2182	3084	3763	2082.67	1155.67	3009.67	2.60427	1.38088	3.26e-15	2.47e-14	-0.012867	1.39375	1.11239
TRCN0000002055	STK38L	23012	1396	1445	1558	4672	3660	5142	2978.83	1466.33	4491.33	3.06297	1.61493	2.25e-21	3.31e-20	-0.0179044	1.63284	1.30107
TRCN0000002056	STK38L	23012	2065	2456	3413	1021	1353	1565	1978.83	2644.67	1313	0.496471	-1.01022	3.93e-07	1.28e-06	-0.00410523	-1.00611	-0.815186
TRCN0000002057	STK38L	23012	2406	2724	3307	3053	6259	5008	3792.83	2812.33	4773.33	1.69729	0.763229	8.91e-06	2.38e-05	0.0150492	0.74818	0.614473
TRCN0000002064	IRAK4	51135	13464	14395	19404	13921	13491	17368	15340.5	15754.3	14926.7	0.947464	-0.0778567	0.642864	0.700235	0.00553522	-0.0833919	-0.0635657
TRCN0000002067	NLK	51701	156	119	84	581	632	437	334.833	119.667	550	4.5961	2.20041	1.51e-14	1.05e-13	-0.0289883	2.2294	1.77305
TRCN0000002068	NLK	51701	29	29	81	18	9	4	28.3333	46.3333	10.3333	0.223022	-2.16474	0.019447	0.0304958	-0.104177	-2.06057	-1.7459
TRCN0000002069	NLK	51701	3775	3381	3479	7698	5675	8398	5401	3545	7257	2.04711	1.03359	3.54e-09	1.48e-08	0.0206526	1.01294	0.832421
TRCN0000002070	NLK	51701	18	25	115	1	0	0	26.5	52.6667	0.333333	0.00632911	-7.30378	1.82e-06	5.37e-06	-0.104732	-7.19905	-5.88872
TRCN0000002071	NLK	51701	1341	1622	1512	1993	3173	3509	2191.67	1491.67	2891.67	1.93855	0.954976	5.08e-08	1.85e-07	-0.0208399	0.975816	0.769049
TRCN0000002077	STK33	65975	1245	1345	1112	832	573	575	947	1234	660	0.534846	-0.902804	0.00014854	0.000334137	0.0429837	-0.945788	-0.728594
TRCN0000002079	STK33	65975	3979	4146	4521	3752	3601	3686	3947.5	4215.33	3679.67	0.872924	-0.196072	0.275586	0.333194	0.0176443	-0.213716	-0.158864
TRCN0000002080	STK33	65975	1488	1642	1455	849	2130	1354	1486.33	1528.33	1444.33	0.945038	-0.0815555	0.697603	0.747931	0.0267636	-0.108319	-0.0665474
TRCN0000002081	STK33	65975	3	3	30	3	4	0	7.16667	12	2.33333	0.194444	-2.36257	0.126985	0.16699	-0.110647	-2.25192	-1.90538
TRCN0000002091	STK35	140901	3259	3731	3459	4593	3563	4294	3816.5	3483	4150	1.1915	0.252781	0.144127	0.187611	0.0155878	0.237193	0.202977
TRCN0000002092	STK35	140901	1634	1596	1619	3262	2792	2910	2302.17	1616.33	2988	1.84863	0.886455	3.8e-07	1.24e-06	-0.0266378	0.913093	0.713811
TRCN0000002093	STK35	140901	773	742	478	946	822	774	755.833	664.333	847.333	1.27546	0.351022	0.122225	0.161328	0.029946	0.321076	0.282174
TRCN0000002094	STK35	140901	362	357	332	251	77	386	294.167	350.333	238	0.679353	-0.557767	0.0995768	0.134416	-0.0371497	-0.520617	-0.450443
TRCN0000002095	STK35	140901	73	27	93	44	91	25	58.8333	64.3333	53.3333	0.829016	-0.270529	0.706409	0.756109	-0.0950914	-0.175438	-0.218888
TRCN0000002096	PFTK2	65061	1613	2026	2383	175	562	674	1238.83	2007.33	470.333	0.234308	-2.09352	8.23e-18	8.47e-17	0.0404043	-2.13393	-1.68849
TRCN0000002097	PFTK2	65061	13172	12452	15718	33102	32662	33225	23388.5	13780.7	32996.3	2.39439	1.25966	1.81e-11	9.64e-11	-0.0718135	1.33147	1.01467
TRCN0000002098	PFTK2	65061	75	112	87	332	72	90	128	91.3333	164.667	1.80292	0.850335	0.033351	0.0499098	-0.0757072	0.926042	0.684693
TRCN0000002099	PFTK2	65061	4103	4398	5194	2309	3166	3500	3778.33	4565	2991.67	0.655349	-0.609665	0.000806649	0.00161229	0.0146961	-0.624361	-0.492281
TRCN0000002100	PFTK2	65061	8891	9538	10907	9182	8287	13038	9973.83	9778.67	10169	1.03992	0.0564681	0.759113	0.803944	0.0220481	0.03442	0.0447198
TRCN0000002110	SGK2	10110	719	888	672	930	991	1128	888	759.667	1016.33	1.33787	0.419935	0.0532407	0.0763982	0.039326	0.380609	0.337727
TRCN0000002111	SGK2	10110	842	1108	519	2173	1566	1315	1253.83	823	1684.67	2.04698	1.0335	1.1e-07	3.83e-07	0.039493	0.994006	0.83235
TRCN0000002112	SGK2	10110	466	513	596	397	365	832	528.167	525	531.333	1.01206	0.0172998	0.922982	0.943627	0.00440628	0.0128935	0.0131444
TRCN0000002113	SGK2	10110	447	379	356	346	523	305	392.667	394	391.333	0.993232	-0.00979763	1	1	-0.018083	0.00828539	-0.00870009
TRCN0000002114	PAK2	5062	682	874	465	2075	3045	1777	1486.33	673.667	2299	3.41267	1.7709	1.38e-21	2.08e-20	0.0267636	1.74414	1.4268
TRCN0000002115	PAK2	5062	2879	2716	2967	2784	4275	5387	3501.33	2854	4148.67	1.45363	0.539662	0.00173228	0.00327481	0.00523668	0.534426	0.434245
TRCN0000002116	PAK2	5062	1438	1421	1494	1714	1327	1180	1429	1451	1407	0.969676	-0.0444252	0.84286	0.876476	0.0289701	-0.0733953	-0.036615
TRCN0000002117	PAK2	5062	209	159	271	553	512	364	344.667	213	476.333	2.23631	1.16112	4.27e-05	0.000104981	-0.0270766	1.18819	0.935229
TRCN0000002118	PAK2	5062	532	515	485	849	1292	1082	792.5	510.667	1074.33	2.10379	1.07299	1.17e-06	3.59e-06	0.0328	1.04019	0.864184
TRCN0000002119	PIK3C2B	5287	1083	986	1050	6647	6127	5101	3499	1039.67	5958.33	5.731	2.51879	1.72e-48	2.64e-46	0.00514001	2.51365	2.02971
TRCN0000002120	PIK3C2B	5287	1494	1930	1582	2622	2032	2430	2015	1668.67	2361.33	1.4151	0.500906	0.00521543	0.00902022	-0.00723093	0.508137	0.403002
TRCN0000002121	PIK3C2B	5287	4701	4948	4731	3371	3913	3358	4170.33	4793.33	3547.33	0.740056	-0.434294	0.015992	0.0254635	0.0195727	-0.453867	-0.350907
TRCN0000002122	PIK3C2B	5287	419	426	457	756	562	621	540.167	434	646.333	1.48925	0.574583	0.0212823	0.033131	0.00619315	0.56839	0.462397
TRCN0000002123	PIK3C2B	5287	957	772	807	2051	2209	1989	1464.17	845.333	2083	2.46412	1.30107	3.33e-12	1.9e-11	0.0274851	1.27359	1.04805
TRCN0000002124	PRKD1	5587	530	579	649	1311	924	558	758.5	586	931	1.58874	0.667881	0.00307843	0.00558291	0.030162	0.637718	0.537608
TRCN0000002125	PRKD1	5587	989	1045	932	207	173	378	620.667	988.667	252.667	0.255563	-1.96825	2.73e-11	1.44e-10	0.0167537	-1.985	-1.5875
TRCN0000002126	PRKD1	5587	2399	2475	3406	2321	1791	1552	2324	2760	1888	0.684058	-0.54781	0.00364876	0.00650696	-0.0274219	-0.520388	-0.442416
TRCN0000002127	PRKD1	5587	385	309	455	946	778	807	613.333	383	843.667	2.20279	1.13933	1.59e-06	4.73e-06	0.0158876	1.12344	0.917664
TRCN0000002128	PRKD1	5587	3744	4908	4710	5521	3884	3752	4419.83	4454	4385.67	0.984658	-0.0223054	0.909027	0.932857	0.0209313	-0.0432367	-0.0187832
TRCN0000002129	VRK1	7443	575	629	519	1156	664	643	697.667	574.333	821	1.42948	0.515494	0.0261883	0.0401071	0.0248526	0.490641	0.414762
TRCN0000002130	VRK1	7443	1307	1066	925	1872	2760	2855	1797.5	1099.33	2495.67	2.27016	1.1828	4.71e-11	2.42e-10	0.0113164	1.17148	0.952705
TRCN0000002131	VRK1	7443	1025	971	969	2480	2217	2406	1678	988.333	2367.67	2.39562	1.2604	4.14e-12	2.33e-11	0.0197	1.2407	1.01526
TRCN0000002132	VRK1	7443	458	625	321	882	635	754	612.5	468	757	1.61752	0.693785	0.00380955	0.00677863	0.015788	0.677997	0.55849
TRCN0000002133	VRK1	7443	1130	924	901	121	145	136	559.5	985	134	0.136041	-2.87789	5.19e-18	5.5e-17	0.00895106	-2.88684	-2.3208
TRCN0000002139	DYRK1B	9149	716	846	736	67	0	1	394.333	766	22.6667	0.0295909	-5.0787	7.78e-29	2.45e-27	-0.0177807	-5.06092	-4.09498
TRCN0000002140	DYRK1B	9149	502	394	476	2175	1389	1367	1050.5	457.333	1643.67	3.59402	1.8456	9.52e-20	1.18e-18	0.0467523	1.79885	1.48702
TRCN0000002141	DYRK1B	9149	12630	15198	20730	3578	2516	4006	9776.33	16186	3366.67	0.207999	-2.26535	8.15e-36	4.67e-34	0.0220846	-2.28744	-1.82701
TRCN0000002142	DYRK1B	9149	190	196	240	398	292	395	285.167	208.667	361.667	1.73323	0.79346	0.00893549	0.0149002	-0.0390123	0.832473	0.638844
TRCN0000002143	DYRK1B	9149	88	107	65	135	92	171	109.667	86.6667	132.667	1.53077	0.614257	0.145717	0.189449	-0.0806647	0.694921	0.494379
TRCN0000002144	DCLK1	9201	1549	1475	1960	2075	2098	2935	2015.33	1661.33	2369.33	1.42616	0.51214	0.00427722	0.0075356	-0.00725947	0.519399	0.412058
TRCN0000002145	DCLK1	9201	219	342	233	370	678	500	390.333	264.667	516	1.94962	0.963195	0.000430363	0.00089674	-0.0185074	0.981702	0.775674
TRCN0000002146	DCLK1	9201	5	9	8	22	22	12	13	7.33333	18.6667	2.54545	1.34792	0.128297	0.168508	-0.108851	1.45677	1.08582
TRCN0000002147	DCLK1	9201	662	656	604	1260	829	905	819.333	640.667	998	1.55775	0.639466	0.00381195	0.00677915	0.0347473	0.604719	0.514701
TRCN0000002148	DCLK1	9201	785	642	942	1179	882	1036	911	789.667	1032.33	1.3073	0.386593	0.0732953	0.101852	0.04077	0.345823	0.310849
TRCN0000002154	GAK	2580	4099	4269	4125	11136	10287	11096	7502	4164.33	10839.7	2.60298	1.38016	4.33e-14	2.84e-13	0.0194772	1.36069	1.11181
TRCN0000002155	GAK	2580	768	611	791	1603	1816	1567	1192.67	723.333	1662	2.2977	1.20019	9.98e-10	4.44e-09	0.0429782	1.15721	0.966725
TRCN0000002156	GAK	2580	39	59	16	169	63	140	81	38	124	3.26316	1.70627	0.000330492	0.000705372	-0.0886835	1.79495	1.3747
TRCN0000002157	GAK	2580	1875	1809	2321	2671	2103	2509	2214.67	2001.67	2427.67	1.21282	0.278369	0.117265	0.155997	-0.0222703	0.300639	0.223604
TRCN0000002158	GAK	2580	148	113	115	760	401	554	348.5	125.333	571.667	4.56117	2.1894	9.18e-15	6.5e-14	-0.0263378	2.21574	1.76418
TRCN0000002159	ROCK1	6093	441	668	439	708	779	840	645.833	516	775.667	1.50323	0.588066	0.0129663	0.0210212	0.0195939	0.568472	0.473265
TRCN0000002160	ROCK1	6093	9698	11026	13798	9950	9795	10222	10748.2	11507.3	9989	0.868055	-0.204141	0.248609	0.30467	0.0215055	-0.225647	-0.16537
TRCN0000002161	ROCK1	6093	1757	2251	2735	866	1769	1073	1741.83	2247.67	1236	0.549904	-0.862749	1.96e-05	5.07e-05	0.0155054	-0.878255	-0.696304
TRCN0000002162	ROCK1	6093	9167	10098	10800	11157	13754	13465	11406.8	10021.7	12792	1.27643	0.352119	0.0532213	0.0763982	0.0205467	0.331573	0.283058
TRCN0000002163	ROCK1	6093	1418	1348	1501	3027	2962	2151	2067.83	1422.33	2713.33	1.90766	0.931807	1.34e-07	4.62e-07	-0.0116641	0.943471	0.750371
TRCN0000002164	MUSK	4593	194	227	222	780	1049	639	518.5	214.333	822.667	3.83826	1.94045	5.65e-15	4.15e-14	0.00293803	1.93751	1.56349
TRCN0000002165	MUSK	4593	3305	3610	3690	308	163	450	1921	3535	307	0.0868458	-3.5254	4.34e-46	5.16e-44	0.000944502	-3.52634	-2.84279
TRCN0000002166	MUSK	4593	1619	1607	2444	4402	2185	1963	2370	1890	2850	1.50794	0.592576	0.000721227	0.0014579	-0.0286124	0.621188	0.476901
TRCN0000002167	MUSK	4593	1436	1018	1020	3452	2884	3184	2165.67	1158	3173.33	2.74036	1.45436	6.97e-17	6.43e-16	-0.0191037	1.47347	1.17163
TRCN0000002168	PRKAA2	5563	5593	5997	5637	9652	7761	7861	7083.5	5742.33	8424.67	1.46712	0.552983	0.00204837	0.00380955	0.0183827	0.5346	0.444983
TRCN0000002169	PRKAA2	5563	1545	1860	1670	2950	2800	3740	2427.5	1691.67	3163.33	1.86995	0.903	1.95e-07	6.58e-07	-0.0292654	0.932266	0.727149
TRCN0000002170	PRKAA2	5563	2525	2827	3521	2080	1270	1416	2273.17	2957.67	1588.67	0.537135	-0.896643	3.43e-06	9.71e-06	-0.0253965	-0.871247	-0.723627
TRCN0000002171	PRKAA2	5563	428	457	429	367	721	173	429.167	438	420.333	0.959665	-0.059397	0.864547	0.894359	-0.0116119	-0.0477851	-0.0486844
TRCN0000002172	PRKAA2	5563	359	225	219	196	67	484	258.333	267.667	249	0.930262	-0.104292	0.792098	0.833105	-0.0446886	-0.0596032	-0.0848762
TRCN0000002173	STK3	6788	1206	1015	1450	44	304	258	712.833	1223.67	202	0.165078	-2.59878	5.48e-18	5.79e-17	0.026256	-2.62504	-2.0958
TRCN0000002174	STK3	6788	1148	1006	740	2484	1878	1684	1490	964.667	2015.33	2.08915	1.06292	1.3e-08	5.02e-08	0.0266623	1.03625	0.856064
TRCN0000002175	STK3	6788	330	397	413	82	61	168	241.833	380	103.667	0.272807	-1.87405	2.79e-06	8.04e-06	-0.0482715	-1.82578	-1.51156
TRCN0000002176	STK3	6788	760	622	715	529	195	87	484.667	699	270.333	0.386743	-1.37055	5.95e-06	1.63e-05	-0.00236196	-1.36819	-1.10567
TRCN0000002177	STK3	6788	698	612	589	984	1416	859	859.667	633	1086.33	1.71617	0.779189	0.000336723	0.000717716	0.0374948	0.741695	0.627339
TRCN0000002178	TYRO3	7301	573	672	520	434	277	324	466.667	588.333	345	0.586402	-0.770037	0.00848484	0.0141708	-0.00528532	-0.764752	-0.621565
TRCN0000002179	TYRO3	7301	239	177	282	41	81	40	143.333	232.667	54	0.232092	-2.10723	2e-05	5.16e-05	-0.07167	-2.03556	-1.69954
TRCN0000002180	TYRO3	7301	1687	1465	1138	4383	3115	3438	2537.67	1430	3645.33	2.54918	1.35004	3.72e-15	2.81e-14	-0.0292716	1.37931	1.08752
TRCN0000002181	TYRO3	7301	397	378	280	414	1055	915	573.167	351.667	794.667	2.25972	1.17614	1.18e-06	3.6e-06	0.0108126	1.16533	0.94734
TRCN0000002187	MAP4K5	11183	215	233	455	1006	672	683	544	301	787	2.61462	1.3866	1.55e-08	5.95e-08	0.00675185	1.37985	1.117
TRCN0000002188	MAP4K5	11183	1271	1117	1844	1727	1094	1567	1436.67	1410.67	1462.67	1.03686	0.0522239	0.774102	0.817386	0.0286145	0.0236094	0.0412983
TRCN0000002189	MAP4K5	11183	694	641	721	685	451	817	668.167	685.333	651	0.949903	-0.0741483	0.788943	0.830602	0.0219522	-0.0961005	-0.0605762
TRCN0000002190	MAP4K5	11183	2902	3069	3203	3947	4540	2562	3370.5	3058	3683	1.20438	0.268293	0.120831	0.15988	-0.000445342	0.268738	0.215482
TRCN0000002191	MAP4K5	11183	258	278	291	106	43	39	169.167	275.667	62.6667	0.227328	-2.13715	4.49e-06	1.25e-05	-0.0651062	-2.07205	-1.72366
TRCN0000002192	TNNI3K	51086	791	738	604	832	632	432	671.5	711	632	0.888889	-0.169925	0.512682	0.57482	0.0222918	-0.192217	-0.137786
TRCN0000002193	TNNI3K	51086	2884	3257	2857	3775	3579	3891	3373.83	2999.33	3748.33	1.24972	0.321607	0.0628655	0.0887806	-0.000295328	0.321903	0.258461
TRCN0000002194	TNNI3K	51086	1536	1384	1028	1069	1169	1050	1206	1316	1096	0.832827	-0.263912	0.218737	0.271939	0.0422781	-0.30619	-0.213553
TRCN0000002195	TNNI3K	51086	8172	9115	10834	11035	9742	11664	10093.7	9373.67	10813.7	1.15362	0.20617	0.256156	0.312528	0.0220057	0.184165	0.165402
TRCN0000002196	TNNI3K	51086	517	411	420	451	297	987	513.833	449.333	578.333	1.28709	0.364115	0.151209	0.195482	0.00222195	0.361893	0.292728
TRCN0000002197	MYO3A	53904	1650	1750	2071	3969	2870	3347	2609.5	1823.67	3395.33	1.86182	0.896711	2.02e-07	6.77e-07	-0.0285391	0.92525	0.722079
TRCN0000002198	MYO3A	53904	986	1109	1368	520	638	341	827	1154.33	499.667	0.432862	-1.20802	1.88e-06	5.53e-06	0.0352847	-1.24331	-0.974644
TRCN0000002199	MYO3A	53904	136	150	236	347	285	323	246.167	174	318.333	1.8295	0.871451	0.00614213	0.0105209	-0.0473236	0.918775	0.701715
TRCN0000002200	MYO3A	53904	124	136	129	647	277	495	301.333	129.667	473	3.64781	1.86703	2.61e-10	1.24e-09	-0.0356813	1.90271	1.5043
TRCN0000002201	MYO3A	53904	884	787	1092	1997	1976	1737	1412.17	921	1903.33	2.06659	1.04726	3.12e-08	1.16e-07	0.0298052	1.01745	0.843439
TRCN0000002202	ULK4	54986	565	492	627	245	783	578	548.333	561.333	535.333	0.953682	-0.0684202	0.82144	0.857503	0.00737629	-0.0757965	-0.0559585
TRCN0000002203	ULK4	54986	506	516	730	354	736	285	521.167	584	458.333	0.784817	-0.349571	0.208038	0.259588	0.00334509	-0.352916	-0.282607
TRCN0000002204	ULK4	54986	6	6	4	9	4	7	6	5.33333	6.66667	1.25	0.321928	0.722523	0.770276	-0.111008	0.432936	0.258719
TRCN0000002205	ULK4	54986	346	448	299	1275	1061	1764	865.5	364.333	1366.67	3.75114	1.90733	4.67e-19	5.43e-18	0.0378775	1.86945	1.53679
TRCN0000002206	ULK4	54986	6218	6154	6882	8494	8530	7613	7315.17	6418	8212.33	1.27958	0.355668	0.0475572	0.0690139	0.0190125	0.336656	0.285919
TRCN0000002207	TSSK3	81629	320	259	199	365	211	684	339.667	259.333	420	1.61954	0.695582	0.0155001	0.024754	-0.0280457	0.723627	0.559939
TRCN0000002208	TSSK3	81629	1681	1532	1872	1532	2142	3138	1982.83	1695	2270.67	1.33963	0.421831	0.0191683	0.0300881	-0.00445317	0.426284	0.339255
TRCN0000002209	TSSK3	81629	650	874	769	1042	1164	918	902.833	764.333	1041.33	1.36241	0.446158	0.039046	0.0576973	0.0402608	0.405897	0.358867
TRCN0000002210	TSSK3	81629	4	6	1	3	6	6	4.33333	3.66667	5	1.36364	0.447459	0.666497	0.721084	-0.111523	0.558982	0.359916
TRCN0000002211	TSSK3	81629	1268	1309	1336	1630	1282	2003	1471.33	1304.33	1638.33	1.25607	0.328916	0.0847411	0.116347	0.0272321	0.301684	0.264353
TRCN0000002212	MAPK15	225689	798	643	516	2093	1543	1608	1200.17	652.333	1748	2.67961	1.42202	3.49e-13	2.12e-12	0.0425893	1.37943	1.14556
TRCN0000002213	MAPK15	225689	1096	1443	1320	1795	1979	2385	1669.67	1286.33	2053	1.59601	0.674469	0.000253952	0.000552668	0.0201897	0.654279	0.542919
TRCN0000002214	MAPK15	225689	73	50	95	16	62	40	56	72.6667	39.3333	0.541284	-0.885541	0.18097	0.229158	-0.0959227	-0.789619	-0.714678
TRCN0000002215	CCRK	23552	90	151	83	272	319	372	214.5	108	321	2.97222	1.57154	2.05e-06	6e-06	-0.0543642	1.62591	1.26609
TRCN0000002216	CCRK	23552	2201	2433	2012	4465	4085	6305	3583.5	2215.33	4951.67	2.23518	1.16039	1.07e-11	5.83e-11	0.00849458	1.1519	0.934643
TRCN0000002217	CCRK	23552	1784	1552	2559	3259	2388	2580	2353.67	1965	2742.33	1.39559	0.480875	0.00625124	0.0106964	-0.0282646	0.509139	0.386854
TRCN0000002218	CCRK	23552	16	23	27	115	80	49	51.6667	22	81.3333	3.69697	1.88634	0.000838971	0.00167066	-0.0971992	1.98354	1.51987
TRCN0000002219	MATK	4145	1129	859	597	1416	1238	873	1018.67	861.667	1175.67	1.36441	0.448277	0.0322725	0.0484993	0.0462985	0.401979	0.360575
TRCN0000002220	MATK	4145	145	134	75	421	543	424	290.333	118	462.667	3.9209	1.97119	4.5e-11	2.32e-10	-0.0379405	2.00913	1.58826
TRCN0000002221	MATK	4145	312	401	350	1001	386	763	535.5	354.333	716.667	2.02258	1.0162	4.11e-05	0.000101321	0.00550492	1.01069	0.8184
TRCN0000002222	MATK	4145	940	747	940	2076	1264	1228	1199.17	875.667	1522.67	1.73887	0.798146	5.53e-05	0.000134254	0.0426419	0.755505	0.642621
TRCN0000002223	MATK	4145	10	4	22	25	304	6	61.8333	12	111.667	9.30556	3.21809	6.21e-09	2.49e-08	-0.0942141	3.31231	2.59345
TRCN0000002224	PAK1	5058	239	444	630	184	1635	1379	751.833	437.667	1066	2.43564	1.2843	8.78e-09	3.47e-08	0.0296194	1.25468	1.03453
TRCN0000002225	PAK1	5058	5203	5395	6008	3920	3942	3860	4721.33	5535.33	3907.33	0.705889	-0.502486	0.00532917	0.00919712	0.0216335	-0.524119	-0.405879
TRCN0000002226	PAK1	5058	1542	2023	2609	3045	2633	4069	2653.5	2058	3249	1.57872	0.658753	0.000143221	0.000323076	-0.027833	0.686586	0.530249
TRCN0000002227	PAK1	5058	290	365	291	371	509	666	415.333	315.333	515.333	1.63425	0.708628	0.00859223	0.0143427	-0.0140276	0.722656	0.570456
TRCN0000002228	PIK3C2A	5286	2880	3636	4782	5187	7347	4140	4662	3766	5558	1.47584	0.561533	0.00122572	0.00237307	0.0215662	0.539967	0.451876
TRCN0000002229	PIK3C2A	5286	306	252	354	972	1162	995	673.5	304	1043	3.43092	1.7786	9.39e-15	6.64e-14	0.0224941	1.7561	1.43301
TRCN0000002230	PIK3C2A	5286	1573	1920	2426	377	253	322	1145.17	1973	317.333	0.160838	-2.63632	7.38e-24	1.36e-22	0.0450884	-2.68141	-2.12606
TRCN0000002231	PIK3C2A	5286	6036	6241	6738	8917	10936	9894	8127	6338.33	9915.67	1.5644	0.645606	0.000370192	0.000782818	0.0207535	0.624853	0.519651
TRCN0000002232	PIK3C2A	5286	1009	1120	1138	396	219	815	782.833	1089	476.667	0.43771	-1.19195	3.59e-06	1.01e-05	0.0320708	-1.22402	-0.961689
TRCN0000002233	MAP4K2	5871	1025	1067	1011	529	474	341	741.167	1034.33	448	0.433129	-1.20713	3.99e-06	1.12e-05	0.0287325	-1.23586	-0.973926
TRCN0000002234	MAP4K2	5871	3311	2888	2985	6497	6526	6186	4732.17	3061.33	6403	2.09157	1.06459	7.96e-10	3.58e-09	0.0216424	1.04295	0.857412
TRCN0000002235	MAP4K2	5871	1490	1651	2444	777	2022	2151	1755.83	1861.67	1650	0.886303	-0.174129	0.375279	0.433925	0.0144926	-0.188621	-0.141175
TRCN0000002236	MAP4K2	5871	889	864	662	1811	1386	1580	1198.67	805	1592.33	1.97805	0.984082	5.92e-07	1.89e-06	0.0426681	0.941414	0.792512
TRCN0000002237	MAP4K2	5871	1667	1501	1500	3121	1745	1788	1887	1556	2218	1.42545	0.511417	0.00475178	0.00828079	0.00389162	0.507526	0.411475
TRCN0000002242	NTRK2	4915	2970	3946	3585	3180	3336	3364	3396.83	3500.33	3293.33	0.940863	-0.0879438	0.630931	0.687938	0.00073392	-0.0886777	-0.0716973
TRCN0000002243	NTRK2	4915	5510	5699	7092	3132	3056	3191	4613.33	6100.33	3126.33	0.512486	-0.964416	1.55e-07	5.27e-07	0.0214865	-0.985903	-0.778263
TRCN0000002244	NTRK2	4915	58	143	87	329	265	228	185	96	274	2.85417	1.51307	1.42e-05	3.75e-05	-0.0612385	1.57431	1.21895
TRCN0000002245	NTRK2	4915	309	302	283	102	1	107	184	298	70	0.234899	-2.08989	3.38e-06	9.59e-06	-0.0614792	-2.02841	-1.68556
TRCN0000002246	NTRK2	4915	12514	13199	14362	18134	17235	19640	15847.3	13358.3	18336.3	1.37265	0.456965	0.0116801	0.0190805	0.00247184	0.454493	0.367579
TRCN0000002247	TESK1	7016	290	354	297	721	796	460	486.333	313.667	659	2.10096	1.07105	2.65e-05	6.73e-05	-0.00209495	1.07314	0.862618
TRCN0000002248	TESK1	7016	354	428	362	1303	689	908	674	381.333	966.667	2.53497	1.34197	5.54e-09	2.23e-08	0.0225445	1.31942	1.08102
TRCN0000002249	TESK1	7016	3054	3151	2983	14339	14074	14223	8637.33	3062.67	14212	4.6404	2.21425	8.49e-31	3.24e-29	0.0214794	2.19277	1.78421
TRCN0000002250	TESK1	7016	1473	1476	1729	1035	741	1371	1304.17	1559.33	1049	0.672723	-0.571915	0.00706506	0.0119362	0.0362988	-0.608214	-0.461849
TRCN0000002251	TESK1	7016	58	40	45	169	230	70	102	47.6667	156.333	3.27972	1.71357	8.12e-05	0.000190731	-0.0827782	1.79635	1.38059
TRCN0000002252	WNK2	65268	1036	1088	923	2313	1756	1933	1508.17	1015.67	2000.67	1.96981	0.978054	1.64e-07	5.55e-07	0.0262424	0.951811	0.787653
TRCN0000002253	WNK2	65268	299	357	242	458	240	239	305.833	299.333	312.333	1.04343	0.0613336	0.815421	0.852606	-0.0347659	0.0960995	0.0486421
TRCN0000002254	WNK2	65268	2845	2558	2819	7349	8311	6014	4982.67	2740.67	7224.67	2.6361	1.3984	9.49e-16	7.66e-15	0.0215861	1.37682	1.12652
TRCN0000002255	WNK2	65268	1647	1460	1547	529	423	160	961	1551.33	370.667	0.238934	-2.06531	3.13e-15	2.38e-14	0.0438374	-2.10915	-1.66575
TRCN0000002256	WNK2	65268	179	222	117	425	440	356	289.833	172.667	407	2.35714	1.23704	3.7e-05	9.21e-05	-0.038044	1.27508	0.996433
TRCN0000002257	RIPK3	11035	1332	1199	1250	278	61	149	711.5	1260.33	162.667	0.129066	-2.95381	2.21e-21	3.27e-20	0.0261349	-2.97995	-2.38201
TRCN0000002258	RIPK3	11035	16	23	7	0	0	37	13.8333	15.3333	12.3333	0.804348	-0.314109	0.862054	0.892554	-0.108596	-0.205513	-0.254019
TRCN0000002259	RIPK3	11035	8479	9552	12255	3592	3850	5078	7134.33	10095.3	4173.33	0.413392	-1.27442	3.54e-12	2.01e-11	0.0185259	-1.29294	-1.02817
TRCN0000002260	RIPK3	11035	3466	3379	3535	7882	6988	7762	5502	3460	7544	2.18035	1.12456	1.44e-10	7.04e-10	0.0203292	1.10423	0.905756
TRCN0000002261	RIPK3	11035	179	175	130	256	273	250	210.5	161.333	259.667	1.6095	0.686616	0.0409471	0.0602058	-0.0552725	0.741889	0.552711
TRCN0000002262	RPS6KA6	27330	1507	1387	1364	1391	1059	1389	1349.5	1419.33	1279.67	0.901597	-0.149445	0.47665	0.539889	0.0334152	-0.182861	-0.121277
TRCN0000002263	RPS6KA6	27330	1248	1633	1935	544	751	711	1137	1605.33	668.667	0.416528	-1.26351	4.94e-08	1.8e-07	0.0453796	-1.30889	-1.01938
TRCN0000002264	RPS6KA6	27330	2534	2980	3012	4621	5696	4309	3858.67	2842	4875.33	1.71546	0.778594	5.89e-06	1.62e-05	0.0164259	0.762168	0.626859
TRCN0000002265	RPS6KA6	27330	385	326	218	498	306	311	340.667	309.667	371.667	1.20022	0.263293	0.356937	0.415712	-0.0278514	0.291145	0.211451
TRCN0000002266	RPS6KA6	27330	1967	2612	2636	3798	3084	2897	2832.33	2405	3259.67	1.35537	0.438688	0.0114228	0.0187077	-0.0232516	0.461939	0.352845
TRCN0000002267	HUNK	30811	32	19	76	109	88	43	61.1667	42.3333	80	1.88976	0.918206	0.0805779	0.111154	-0.0944088	1.01261	0.739407
TRCN0000002268	HUNK	30811	3314	3575	4181	1973	2508	2325	2979.33	3690	2268.67	0.614815	-0.701776	0.000149572	0.000336224	-0.0178843	-0.683892	-0.566536
TRCN0000002269	HUNK	30811	2523	2461	2756	2081	2110	3272	2533.83	2580	2487.67	0.964212	-0.0525779	0.785181	0.826913	-0.0292951	-0.0232828	-0.0431872
TRCN0000002270	HUNK	30811	3488	3809	4580	2221	3495	2001	3265.67	3959	2572.33	0.649743	-0.622058	0.000684708	0.00138757	-0.00523466	-0.616824	-0.502272
TRCN0000002272	STK32B	55351	288	345	205	593	494	550	412.5	279.333	545.667	1.95346	0.966032	0.000326451	0.00069814	-0.0145279	0.98056	0.777962
TRCN0000002273	STK32B	55351	2172	2219	2035	5908	4952	5708	3832.33	2142	5522.67	2.57828	1.36641	1.31e-15	1.04e-14	0.0159212	1.35049	1.10072
TRCN0000002274	STK32B	55351	1006	852	981	1200	519	898	909.333	946.333	872.333	0.921803	-0.117469	0.623723	0.682349	0.0406664	-0.158135	-0.0954989
TRCN0000002275	STK32B	55351	134	121	100	191	236	190	162	118.333	205.667	1.73803	0.797451	0.0299588	0.0453408	-0.0668963	0.864348	0.642061
TRCN0000002276	STK32B	55351	2231	1695	1830	4535	5714	4687	3448.67	1918.67	4978.67	2.59486	1.37566	6.65e-16	5.47e-15	0.00300817	1.37265	1.10818
TRCN0000002277	MASTL	84930	701	814	963	664	734	444	720	826	614	0.743341	-0.427903	0.0880238	0.12039	0.0268997	-0.454803	-0.345754
TRCN0000002279	MASTL	84930	1067	957	774	1702	1237	1176	1152.17	932.667	1371.67	1.47069	0.556496	0.00569766	0.00979605	0.0448206	0.511676	0.447816
TRCN0000002280	MASTL	84930	833	994	951	1238	1310	1115	1073.5	926	1221	1.31857	0.398979	0.053607	0.0768551	0.0467303	0.352249	0.320834
TRCN0000002282	MAPKAPK2	9261	1025	1189	1096	2565	1416	1892	1530.5	1103.33	1957.67	1.77432	0.827266	9.58e-06	2.56e-05	0.0258379	0.801429	0.666096
TRCN0000002283	MAPKAPK2	9261	482	495	329	964	611	270	525.167	435.333	615	1.41271	0.498466	0.0478572	0.0693864	0.00395279	0.494513	0.401035
TRCN0000002284	MAPKAPK2	9261	420	353	244	1303	1065	531	652.667	339	966.333	2.85054	1.51124	7.25e-11	3.65e-10	0.0203311	1.4909	1.21748
TRCN0000002285	MAPKAPK2	9261	701	594	602	1500	1117	1390	984	632.333	1335.67	2.11228	1.0788	2.16e-07	7.23e-07	0.0450902	1.03371	0.868871
TRCN0000002286	MAPKAPK2	9261	1025	810	755	2607	2407	2738	1723.67	863.333	2584	2.99305	1.58162	1.74e-18	1.94e-17	0.0167733	1.56484	1.27421
TRCN0000002287	NEK10	152110	3392	3584	4282	3001	5478	4909	4107.67	3752.67	4462.67	1.1892	0.24999	0.149255	0.193502	0.0191032	0.230887	0.200727
TRCN0000002288	NEK10	152110	139	248	196	151	100	151	164.167	194.333	134	0.689537	-0.5363	0.202584	0.253449	-0.0663525	-0.469948	-0.433138
TRCN0000002289	NEK10	152110	620	553	696	914	929	2535	1041.17	623	1459.33	2.34243	1.22801	1.89e-09	8.14e-09	0.04668	1.18133	0.98915
TRCN0000002290	NEK10	152110	475	536	595	1487	484	829	734.333	535.333	933.333	1.74346	0.801955	0.0004101	0.000857603	0.0281517	0.773803	0.645691
TRCN0000002291	NEK10	152110	2207	2376	2898	365	375	304	1420.83	2493.67	348	0.139554	-2.84111	1.18e-29	4.03e-28	0.0293663	-2.87048	-2.29115
TRCN0000002292	PDIK1L	149420	1432	1495	1462	1000	1344	935	1278	1463	1093	0.747095	-0.420636	0.0470857	0.0683928	0.0379767	-0.458613	-0.339896
TRCN0000002293	PDIK1L	149420	1107	1114	779	2062	1797	2148	1501.17	1000	2002.33	2.00233	1.00168	8.32e-08	2.93e-07	0.0263876	0.975295	0.806701
TRCN0000002294	PDIK1L	149420	74	101	156	157	46	98	105.333	110.333	100.333	0.909366	-0.137068	0.820652	0.857228	-0.0818564	-0.0552113	-0.111298
TRCN0000002295	PDIK1L	149420	3423	3461	4243	15654	13430	12192	8733.83	3709	13758.7	3.70954	1.89124	1.99e-23	3.51e-22	0.0215849	1.86965	1.52381
TRCN0000002296	PDIK1L	149420	1984	2038	1905	4873	5196	3910	3317.67	1975.67	4659.67	2.35853	1.23789	3.7e-13	2.25e-12	-0.00284571	1.24073	0.997116
TRCN0000002297	CAMKK2	10645	86	117	65	125	61	71	87.5	89.3333	85.6667	0.958955	-0.0604646	0.962583	0.974422	-0.0868379	0.0263733	-0.0495451
TRCN0000002298	CAMKK2	10645	663	680	719	836	593	842	722.167	687.333	757	1.10136	0.139283	0.538118	0.598946	0.027092	0.112191	0.111481
TRCN0000002299	CAMKK2	10645	7450	7555	7358	3783	4214	3942	5717	7454.33	3979.67	0.533873	-0.905432	6.78e-07	2.13e-06	0.0195872	-0.925019	-0.730712
TRCN0000002300	CAMKK2	10645	752	979	542	5699	4870	3820	2777	757.667	4796.33	6.3304	2.6623	8.09e-54	3.71e-51	-0.0249331	2.68723	2.1454
TRCN0000002301	CAMKK2	10645	3425	3804	3739	3813	4264	5819	4144	3656	4632	1.26696	0.341369	0.0488962	0.0706695	0.0193821	0.321987	0.274392
TRCN0000002302	ANKK1	255239	1204	988	944	1859	1139	1726	1310	1045.33	1574.67	1.50638	0.591083	0.00241468	0.00443682	0.0359235	0.55516	0.475698
TRCN0000002303	ANKK1	255239	2390	2448	2567	2233	1887	2654	2363.17	2468.33	2258	0.914787	-0.128492	0.493094	0.55616	-0.0284772	-0.100015	-0.104385
TRCN0000002304	ANKK1	255239	27	32	43	37	4	12	25.8333	34	17.6667	0.519608	-0.944505	0.300355	0.358683	-0.104934	-0.839571	-0.762211
TRCN0000002305	MAP3K3	4215	488	543	470	862	632	714	618.167	500.333	736	1.47102	0.556816	0.0202627	0.0316975	0.0164604	0.540356	0.448074
TRCN0000002306	MAP3K3	4215	20	25	79	52	18	43	39.5	41.3333	37.6667	0.91129	-0.134017	0.921302	0.942741	-0.100816	-0.0332013	-0.108839
TRCN0000002307	MAP3K3	4215	1940	2139	2821	2263	1144	1706	2002.17	2300	1704.33	0.741014	-0.432426	0.0241307	0.0371687	-0.00612776	-0.426299	-0.349401
TRCN0000002308	MAP3K3	4215	1281	1484	1123	3757	3089	2819	2258.83	1296	3221.67	2.48585	1.31374	3.83e-14	2.53e-13	-0.024704	1.33845	1.05827
TRCN0000002309	NTRK3	4916	1398	1406	2353	984	1265	2205	1601.83	1719	1484.67	0.86368	-0.21143	0.290309	0.347981	0.0235865	-0.235017	-0.171246
TRCN0000002311	NTRK3	4916	5029	5533	6087	9030	7321	7974	6829	5549.67	8108.33	1.46105	0.547004	0.00222914	0.00411475	0.0176872	0.529317	0.440164
TRCN0000002312	NTRK3	4916	1620	1686	1466	2603	3219	4551	2524.17	1590.67	3457.67	2.17372	1.12017	7.87e-11	3.95e-10	-0.0293472	1.14951	0.902217
TRCN0000002313	NTRK3	4916	2007	2953	2604	4263	4151	4838	3469.33	2521.33	4417.33	1.75198	0.808989	2.36e-06	6.83e-06	0.00389377	0.805095	0.651362
TRCN0000002314	PDK2	5164	1108	1302	1105	1539	1510	1838	1400.33	1171.67	1629	1.39033	0.475424	0.0134764	0.0217711	0.0304325	0.444992	0.38246
TRCN0000002315	PDK2	5164	45	39	24	28	22	18	29.3333	36	22.6667	0.62963	-0.667425	0.448909	0.511536	-0.103874	-0.563551	-0.538844
TRCN0000002316	PDK2	5164	335	269	255	791	206	173	338.167	286.333	390	1.36205	0.445778	0.122227	0.161328	-0.0283376	0.474116	0.358561
TRCN0000002317	PDK2	5164	119	121	131	203	191	108	145.5	123.667	167.333	1.3531	0.436268	0.251006	0.30702	-0.0711079	0.507376	0.350894
TRCN0000002318	PDK2	5164	782	806	503	1815	1258	1406	1095	697	1493	2.14204	1.09898	5.5e-08	1.99e-07	0.0464705	1.05251	0.88514
TRCN0000002324	PRKCG	5582	84	168	104	754	604	650	394	118.667	669.333	5.64045	2.49581	6e-20	7.61e-19	-0.0178411	2.51365	2.01119
TRCN0000002325	PRKCG	5582	2372	2089	1876	6675	5196	5373	3930.17	2112.33	5748	2.72116	1.44422	3.2e-17	3.07e-16	0.0174625	1.42676	1.16345
TRCN0000002326	PRKCG	5582	5806	6199	6911	12115	13608	14915	9925.67	6305.33	13546	2.14834	1.10322	2.94e-09	1.24e-08	0.0220608	1.08116	0.888557
TRCN0000002327	PRKCG	5582	230	355	282	316	367	273	303.833	289	318.667	1.10265	0.140979	0.623893	0.682349	-0.0351721	0.176151	0.112848
TRCN0000002328	MAP2K1	5604	714	713	625	1348	1145	1016	926.833	684	1169.67	1.71004	0.774029	0.000278405	0.000601805	0.0417486	0.732281	0.623179
TRCN0000002329	MAP2K1	5604	1086	908	736	2405	2572	2108	1635.83	910	2361.67	2.59524	1.37587	4.62e-14	3e-13	0.0220214	1.35385	1.10835
TRCN0000002330	MAP2K1	5604	138	87	75	308	376	234	203	100	306	3.06	1.61353	1.73e-06	5.13e-06	-0.0569926	1.67052	1.29994
TRCN0000002331	MAP2K1	5604	102	82	123	100	65	74	91	102.333	79.6667	0.778502	-0.361228	0.512665	0.57482	-0.0858506	-0.275377	-0.292004
TRCN0000002332	MAP2K1	5604	924	998	702	3718	2574	3458	2062.33	874.667	3250	3.7157	1.89363	2.96e-27	7.79e-26	-0.0112127	1.90485	1.52574
TRCN0000002333	AURKC	6795	244	269	329	938	486	557	470.5	280.667	660.333	2.35273	1.23434	1.54e-06	4.61e-06	-0.00465665	1.23899	0.994254
TRCN0000002334	AURKC	6795	1579	1682	1907	2815	3079	3090	2358.67	1722.67	2994.67	1.73839	0.797752	4.8e-06	1.33e-05	-0.0283801	0.826132	0.642303
TRCN0000002335	AURKC	6795	1930	14877	2391	3548	2947	4198	4981.83	6399.33	3564.33	0.556985	-0.844289	3.7e-06	1.04e-05	0.0215871	-0.865876	-0.681423
TRCN0000002336	AURKC	6795	1177	4307	1650	1859	1330	2135	2076.33	2378	1774.67	0.746285	-0.422201	0.0266748	0.0408132	-0.0123561	-0.409845	-0.341157
TRCN0000002337	PIK3C2G	5288	1963	1957	2314	198	249	786	1244.5	2078	411	0.197786	-2.33799	5.52e-21	7.8e-20	0.0400633	-2.37805	-1.88556
TRCN0000002338	PIK3C2G	5288	1438	1443	1562	380	927	611	1060.17	1481	639.333	0.43169	-1.21193	2.89e-07	9.5e-07	0.0467769	-1.25871	-0.977796
TRCN0000002339	PIK3C2G	5288	347	398	377	493	294	426	389.167	374	404.333	1.08111	0.112507	0.670238	0.724643	-0.0187201	0.131227	0.0898952
TRCN0000002340	PIK3C2G	5288	2252	3111	5178	2667	4095	5579	3813.67	3513.67	4113.67	1.17076	0.227448	0.188689	0.237993	0.0155258	0.211922	0.182554
TRCN0000002341	PIK3C2G	5288	40	54	60	49	54	63	53.3333	51.3333	55.3333	1.07792	0.108253	0.807003	0.845457	-0.0967075	0.20496	0.0864659
TRCN0000002343	MAP3K6	9064	2552	2669	2936	3411	3926	3283	3129.5	2719	3540	1.30195	0.380673	0.0277239	0.0422371	-0.0114557	0.392129	0.306077
TRCN0000002344	MAP3K6	9064	438	495	341	1630	1360	1257	920.167	424.667	1415.67	3.33359	1.73708	1.44e-16	1.27e-15	0.0413378	1.69574	1.39954
TRCN0000002345	MAP3K6	9064	2005	2177	2588	790	1073	1964	1766.17	2256.67	1275.67	0.565288	-0.822942	4.21e-05	0.000103671	0.0137265	-0.836668	-0.664213
TRCN0000002346	MAP3K6	9064	3292	3168	3992	3591	3741	5447	3871.83	3484	4259.67	1.22264	0.289996	0.093887	0.127811	0.0166542	0.273342	0.232977
TRCN0000002347	FER	2241	927	1168	1134	1669	2165	2172	1539.17	1076.33	2002	1.86002	0.895317	1.55e-06	4.64e-06	0.0256457	0.869671	0.720955
TRCN0000002348	FER	2241	375	395	333	309	439	122	328.833	367.667	290	0.788758	-0.342345	0.293206	0.351059	-0.0301665	-0.312179	-0.276782
TRCN0000002349	FER	2241	2524	2915	3330	1972	2720	1763	2537.33	2923	2151.67	0.736116	-0.441995	0.0171503	0.0271462	-0.0292737	-0.412722	-0.357115
TRCN0000002350	FER	2241	537	498	702	519	615	203	512.333	579	445.667	0.769718	-0.377598	0.176222	0.223763	0.00199077	-0.379589	-0.305201
TRCN0000002351	FER	2241	1811	2087	2616	1573	1539	1871	1916.17	2171.33	1661	0.764968	-0.386529	0.0451163	0.0657691	0.00136556	-0.387895	-0.312401
TRCN0000002361	TLK2	11011	2118	1797	2268	3606	4162	4529	3080	2061	4099	1.98884	0.991927	6.5e-09	2.59e-08	-0.0136487	1.00558	0.798837
TRCN0000002362	TLK2	11011	3811	4120	5143	6586	7178	4902	5290	4358	6222	1.42772	0.513712	0.00333556	0.0060085	0.0209746	0.492738	0.413325
TRCN0000002363	TLK2	11011	12500	12622	13402	18793	18888	17791	15666	12841.3	18490.7	1.43993	0.526002	0.00384885	0.00682749	0.00359686	0.522405	0.423233
TRCN0000002364	TLK2	11011	2200	2392	2665	2548	3493	3392	2781.67	2419	3144.33	1.29985	0.378343	0.029499	0.044687	-0.0247997	0.403143	0.304198
TRCN0000002365	TLK2	11011	135	176	119	828	592	579	404.833	143.333	666.333	4.64884	2.21687	1.81e-16	1.58e-15	-0.0158912	2.23276	1.78632
TRCN0000002366	PFTK1	5218	1686	1747	1833	1395	2850	1971	1913.67	1755.33	2072	1.1804	0.239279	0.187196	0.236295	0.00158314	0.237696	0.192092
TRCN0000002367	PFTK1	5218	5630	6425	6776	15219	12931	11071	9675.33	6277	13073.7	2.08279	1.05852	1.09e-08	4.27e-08	0.0220872	1.03643	0.852518
TRCN0000002369	PFTK1	5218	1736	1960	1836	3697	2687	2559	2412.5	1844	2981	1.61659	0.692958	7.15e-05	0.000168914	-0.0291493	0.722107	0.557824
TRCN0000002370	PFTK1	5218	1206	1318	1566	1699	794	971	1259	1363.33	1154.67	0.846944	-0.239662	0.258741	0.315322	0.0391731	-0.278835	-0.194004
TRCN0000002371	PLK4	10733	543	563	524	2319	2182	1821	1325.33	543.333	2107.33	3.87853	1.95551	9.85e-25	1.98e-23	0.03494	1.92057	1.57562
TRCN0000002372	PLK4	10733	311	414	356	482	602	591	459.333	360.333	558.333	1.54949	0.631795	0.015801	0.0251968	-0.00649726	0.638292	0.508517
TRCN0000002373	PLK4	10733	408	594	522	1237	1152	909	803.667	508	1099.33	2.16404	1.11373	4.01e-07	1.3e-06	0.0336235	1.0801	0.897026
TRCN0000002374	PLK4	10733	8459	9643	11288	12398	11425	11030	10707.2	9796.67	11617.7	1.18588	0.245957	0.176015	0.223604	0.0215501	0.224407	0.197476
TRCN0000002375	PLK4	10733	9655	11166	13482	17293	22971	20568	15855.8	11434.3	20277.3	1.77337	0.826496	8.19e-06	2.21e-05	0.00241832	0.824077	0.665475
TRCN0000002376	CDKL3	51265	14307	16127	21558	11134	11748	13167	14673.5	17330.7	12016.3	0.693357	-0.52833	0.00204817	0.00380955	0.00917997	-0.53751	-0.426713
TRCN0000002377	CDKL3	51265	1022	1179	1253	721	825	1043	1007.17	1151.33	863	0.749566	-0.415873	0.0671813	0.0942947	0.0459844	-0.461858	-0.336056
TRCN0000002378	CDKL3	51265	8790	9672	12392	1270	1557	1821	5917	10284.7	1549.33	0.150645	-2.73078	2.07e-43	1.95e-41	0.0188946	-2.74967	-2.20221
TRCN0000002379	CDKL3	51265	2001	2265	2743	1806	2232	4307	2559	2336.33	2781.67	1.19061	0.251703	0.150484	0.194701	-0.0291111	0.280815	0.202108
TRCN0000002380	CDKL3	51265	15631	16050	20906	5626	6122	6631	11827.7	17529	6126.33	0.349497	-1.51665	3.34e-18	3.63e-17	0.0196967	-1.53634	-1.22344
TRCN0000002386	SCYL3	57147	2818	2579	2949	1031	1684	1832	2148.83	2782	1515.67	0.544812	-0.87617	6.66e-06	1.81e-05	-0.0179182	-0.858252	-0.707123
TRCN0000002387	SCYL3	57147	4862	4621	5278	2089	1645	1480	3329.17	4920.33	1738	0.353228	-1.50133	7.54e-15	5.42e-14	-0.00232016	-1.49901	-1.21109
TRCN0000002389	SCYL3	57147	491	444	408	578	783	875	596.5	447.667	745.333	1.66493	0.735461	0.00231483	0.00426802	0.0138304	0.721631	0.592087
TRCN0000002390	SCYL3	57147	2598	2696	2405	2012	2367	2002	2346.67	2566.33	2127	0.828809	-0.270889	0.145903	0.189567	-0.0280898	-0.242799	-0.219178
TRCN0000002391	YSK4	80122	2470	2639	2272	584	610	446	1503.5	2460.33	546.667	0.222192	-2.17012	1.23e-20	1.69e-19	0.0263368	-2.19646	-1.75024
TRCN0000002392	YSK4	80122	184	177	138	580	352	298	288.167	166.333	410	2.46493	1.30155	1.45e-05	3.82e-05	-0.0383892	1.33994	1.04844
TRCN0000002393	YSK4	80122	40	59	73	0	9	4	30.8333	57.3333	4.33333	0.0755814	-3.72583	0.000287671	0.000620997	-0.103421	-3.6224	-3.00436
TRCN0000002394	YSK4	80122	3640	3461	3838	1904	2189	1763	2799.17	3646.33	1952	0.535332	-0.901493	1.69e-06	5.02e-06	-0.0242852	-0.877208	-0.727537
TRCN0000002395	YSK4	80122	2458	3175	3189	1217	2700	1631	2395	2940.67	1849.33	0.628882	-0.669138	0.000398621	0.000837418	-0.0289769	-0.640161	-0.540225
TRCN0000002396	BRSK1	84446	245	384	248	822	601	585	480.833	292.333	669.333	2.28962	1.19511	2.84e-06	8.17e-06	-0.00297844	1.19809	0.962632
TRCN0000002397	BRSK1	84446	7020	7051	6782	3131	3540	3160	5114	6951	3277	0.471443	-1.08484	3.84e-09	1.59e-08	0.021385	-1.10623	-0.875346
TRCN0000002398	BRSK1	84446	1894	2387	1750	3571	2967	2871	2573.33	2010.33	3136.33	1.56011	0.641644	0.00022098	0.000485854	-0.0289757	0.67062	0.516457
TRCN0000002399	BRSK1	84446	3350	3543	4613	733	508	602	2224.83	3835.33	614.333	0.160177	-2.64226	1.83e-32	8.06e-31	-0.0228685	-2.61939	-2.13085
TRCN0000002400	BRSK1	84446	929	1062	1021	2906	1845	870	1438.83	1004	1873.67	1.8662	0.900105	1.93e-06	5.68e-06	0.0285171	0.871588	0.724815
TRCN0000002401	MYO3B	140469	1385	1163	1501	203	81	205	756.333	1349.67	163	0.120771	-3.04966	4.33e-23	7.43e-22	0.0299866	-3.07965	-2.45927
TRCN0000002402	MYO3B	140469	867	801	833	1445	931	742	936.5	833.667	1039.33	1.2467	0.318116	0.137746	0.179815	0.0423418	0.275774	0.255646
TRCN0000002403	MYO3B	140469	833	789	996	1587	952	1416	1095.5	872.667	1318.33	1.5107	0.595213	0.00364832	0.00650696	0.0464619	0.548751	0.479027
TRCN0000002404	MYO3B	140469	13103	13572	12641	26140	22346	20603	18067.5	13105.3	23029.7	1.75727	0.813339	9.69e-06	2.58e-05	-0.0138881	0.827228	0.654869
TRCN0000002406	GRK7	131890	203	224	215	1054	713	884	548.833	214	883.667	4.12928	2.04589	5.52e-17	5.14e-16	0.00744785	2.03844	1.64849
TRCN0000002407	GRK7	131890	458	520	532	1616	1336	1612	1012.33	503.333	1521.33	3.02252	1.59575	7.16e-15	5.18e-14	0.0461358	1.54961	1.28561
TRCN0000002408	GRK7	131890	604	606	690	1260	649	801	768.333	633.333	903.333	1.42632	0.512293	0.0231946	0.0358472	0.0309465	0.481347	0.412182
TRCN0000002409	GRK7	131890	2619	2778	2355	5870	4964	6290	4146	2584	5708	2.20898	1.14338	2.79e-11	1.47e-10	0.0193969	1.12398	0.920929
TRCN0000002410	FLJ25006	124923	870	807	797	1374	1464	1348	1110	824.667	1395.33	1.692	0.758727	0.000173942	0.000388285	0.0461641	0.712563	0.610843
TRCN0000002412	FLJ25006	124923	1253	1365	931	2457	1708	2103	1636.17	1183	2089.33	1.76613	0.820593	8.57e-06	2.3e-05	0.0220047	0.798588	0.660716
TRCN0000002413	FLJ25006	124923	404	626	386	1389	960	788	758.833	472	1045.67	2.2154	1.14756	2.71e-07	8.96e-07	0.0301889	1.11738	0.924303
TRCN0000002414	TSSK4	283629	3745	4199	4872	3815	3427	3782	3973.33	4272	3674.67	0.860175	-0.217298	0.226699	0.280641	0.0179058	-0.235204	-0.175976
TRCN0000002415	TSSK4	283629	2522	2196	1773	5055	4538	3781	3310.83	2163.67	4458	2.06039	1.04292	1e-09	4.46e-09	-0.00315862	1.04608	0.839943
TRCN0000002416	TSSK4	283629	484	512	611	1533	1138	1380	943	535.667	1350.33	2.52085	1.33391	1.94e-10	9.36e-10	0.0427394	1.29117	1.07452
TRCN0000002417	TSSK4	283629	1629	1546	1569	1530	1791	1259	1554	1581.33	1526.67	0.96543	-0.0507564	0.81354	0.850917	0.0252624	-0.0760188	-0.0417189
TRCN0000002759	AKT1
TRCN0000003097	FYN	2534	806	765	654	2163	1869	1343	1266.67	741.667	1791.67	2.41573	1.27246	4.63e-11	2.38e-10	0.0386937	1.23377	1.02499
TRCN0000003098	FYN	2534	382	371	309	58	445	210	295.833	354	237.667	0.671375	-0.57481	0.08918	0.121764	-0.0368071	-0.538003	-0.464183
TRCN0000003099	FYN	2534	10856	11020	11085	16357	16865	17473	13942.7	10987	16898.3	1.53803	0.621083	0.000723807	0.00146219	0.0126643	0.608419	0.499882
TRCN0000003100	FYN	2534	137	111	138	75	1	121	97.1667	128.667	65.6667	0.510363	-0.970405	0.0653403	0.0919519	-0.0841225	-0.886283	-0.78309
TRCN0000003101	FYN	2534	121	146	104	373	388	318	241.667	123.667	359.667	2.90836	1.5402	1.26e-06	3.81e-06	-0.048308	1.58851	1.24083
TRCN0000003102	JAK1	3716	885	831	805	1852	766	1554	1115.5	840.333	1390.67	1.6549	0.726743	0.00032148	0.000687968	0.0460277	0.680715	0.585059
TRCN0000003103	JAK1	3716	421	369	389	575	730	844	554.667	393	716.333	1.82273	0.866102	0.000428948	0.000894688	0.00827546	0.857826	0.697403
TRCN0000003104	JAK1	3716	1711	1433	1441	791	902	463	1123.5	1528.33	718.667	0.470229	-1.08856	2.03e-06	5.95e-06	0.0458074	-1.13437	-0.878344
TRCN0000003105	JAK1	3716	2	5	3	3	0	6	3.16667	3.33333	3	0.9	-0.152003	1	1	-0.111884	-0.0401188	-0.123339
TRCN0000003106	MST1R	4486	44	26	43	269	34	34	75	37.6667	112.333	2.9823	1.57643	0.00126785	0.00244874	-0.0904008	1.66683	1.27003
TRCN0000003107	MST1R	4486	3322	3351	3234	8529	9549	9747	6288.67	3302.33	9275	2.80862	1.48986	1.03e-16	9.29e-16	0.0178474	1.47201	1.20024
TRCN0000003108	MST1R	4486	4179	4294	3143	9578	8333	8633	6360	3872	8848	2.28512	1.19227	2.62e-11	1.39e-10	0.017712	1.17456	0.960344
TRCN0000003109	MST1R	4486	8010	8808	10884	11533	13417	15248	11316.7	9234	13399.3	1.45109	0.537134	0.0033529	0.00603296	0.0207048	0.516429	0.432207
TRCN0000003110	MST1R	4486	171	226	207	410	405	180	266.5	201.333	331.667	1.64735	0.720148	0.0204056	0.0319055	-0.0429414	0.763089	0.579743
TRCN0000003116	PRKCB	5579	585	671	569	571	1504	651	758.5	608.333	908.667	1.4937	0.578889	0.010471	0.0172635	0.030162	0.548727	0.465868
TRCN0000003117	PRKCB	5579	6007	6300	5321	15257	11197	12325	9401.17	5876	12926.3	2.19985	1.13741	9.31e-10	4.15e-09	0.0220392	1.11537	0.916115
TRCN0000003118	PRKCB	5579	6717	7286	7559	15907	19011	14319	11799.8	7187.33	16412.3	2.28351	1.19125	2.84e-10	1.33e-09	0.0197586	1.17149	0.959522
TRCN0000003119	PRKCB	5579	13845	15058	18716	16358	16356	16242	16095.8	15873	16318.7	1.02808	0.0399484	0.834859	0.868968	0.000877807	0.0390706	0.0314025
TRCN0000003120	TYK2	7297	1251	1127	1302	1758	794	901	1188.83	1226.67	1151	0.938315	-0.0918554	0.679434	0.732611	0.0431717	-0.135027	-0.0748507
TRCN0000003121	TYK2	7297	1315	1439	982	1510	1344	1217	1301.17	1245.33	1357	1.08967	0.123889	0.522795	0.584933	0.0364919	0.0873969	0.0990707
TRCN0000003122	TYK2	7297	66	84	98	134	47	51	80	82.6667	77.3333	0.935484	-0.0962153	0.912698	0.935129	-0.0889688	-0.0072465	-0.0783654
TRCN0000003123	TYK2	7297	322	291	331	17	86	132	196.5	314.667	78.3333	0.248941	-2.00613	4.16e-06	1.16e-05	-0.0585069	-1.94762	-1.61803
TRCN0000003124	TYK2	7297	2248	2386	2405	1478	1174	879	1761.67	2346.33	1177	0.501634	-0.995294	1.01e-06	3.11e-06	0.014062	-1.00936	-0.803154
TRCN0000003135	STK10	6793	79	29	51	121	44	89	68.8333	53	84.6667	1.59748	0.675802	0.177639	0.225384	-0.0921793	0.767981	0.543993
TRCN0000003136	STK10	6793	188	294	180	932	908	735	539.5	220.667	858.333	3.88973	1.95967	1.41e-15	1.11e-14	0.00609538	1.95357	1.57898
TRCN0000003137	STK10	6793	121	105	42	205	169	130	128.667	89.3333	168	1.8806	0.911191	0.0223089	0.0346347	-0.0755296	0.98672	0.733751
TRCN0000003138	STK10	6793	5500	5692	5893	9912	12296	12377	8611.67	5695	11528.3	2.02429	1.01742	3.04e-08	1.14e-07	0.0214497	0.995967	0.819385
TRCN0000003139	STK10	6793	1554	1636	1497	380	985	1368	1236.67	1562.33	911	0.583102	-0.778179	0.000360671	0.000763691	0.0405334	-0.818713	-0.628128
TRCN0000003140	CDC2L6	23097	5744	5322	5384	8453	7228	4689	6136.67	5483.33	6790	1.2383	0.308358	0.0824082	0.11342	0.0182174	0.290141	0.24778
TRCN0000003141	CDC2L6	23097	717	856	736	206	830	338	613.833	769.667	458	0.595063	-0.748886	0.00515126	0.00891404	0.0159472	-0.764833	-0.604514
TRCN0000003142	CDC2L6	23097	777	902	631	2082	2349	2065	1467.67	770	2165.33	2.81212	1.49166	1.19e-15	9.51e-15	0.0273593	1.4643	1.20169
TRCN0000003143	CDC2L6	23097	4683	5187	5852	7812	9741	9850	7187.5	5240.67	9134.33	1.74297	0.801549	8.47e-06	2.28e-05	0.0186727	0.782876	0.645364
TRCN0000003144	CDC2L6	23097	5286	5655	5334	8755	8199	8979	7034.67	5425	8644.33	1.59343	0.672132	0.000179901	0.000401028	0.0182423	0.653889	0.541035
TRCN0000003154	LTK	4058	2252	2487	2590	3464	4412	3231	3072.67	2443	3702.33	1.51549	0.599781	0.000497497	0.00102765	-0.0139684	0.613749	0.482709
TRCN0000003155	LTK	4058	120	204	110	92	29	50	100.833	144.667	57	0.394009	-1.3437	0.0113604	0.0186245	-0.0831018	-1.2606	-1.08402
TRCN0000003156	LTK	4058	105	145	98	283	168	204	167.167	116	218.333	1.88218	0.912408	0.0119455	0.0194745	-0.0656033	0.978011	0.734732
TRCN0000003157	LTK	4058	176	136	122	487	477	665	343.833	144.667	543	3.75346	1.90822	1.54e-11	8.29e-11	-0.0272377	1.93546	1.5375
TRCN0000003158	RPS6KB1	6198	2578	2381	1692	6598	5734	4707	3948.33	2217	5679.67	2.56187	1.3572	2.23e-15	1.71e-14	0.0176529	1.33954	1.0933
TRCN0000003159	RPS6KB1	6198	169	210	222	534	345	359	306.5	200.333	412.667	2.0599	1.04257	0.000413358	0.000863292	-0.0346307	1.07721	0.839666
TRCN0000003160	RPS6KB1	6198	324	376	337	1096	887	832	642	345.667	938.333	2.71456	1.44072	6.51e-10	2.95e-09	0.0191741	1.42154	1.16063
TRCN0000003161	RPS6KB1	6198	209	202	229	738	702	707	464.5	213.333	715.667	3.35469	1.74618	1.07e-11	5.83e-11	-0.00564213	1.75182	1.40687
TRCN0000003162	RPS6KB1	6198	141	101	154	137	175	86	132.333	132	132.667	1.00505	0.007268	0.948543	0.962942	-0.074556	0.081824	0.0050573
TRCN0000003163	SYK	6850	144	110	201	60	101	141	126.167	151.667	100.667	0.663736	-0.591318	0.206501	0.257825	-0.0761967	-0.515121	-0.477491
TRCN0000003164	SYK	6850	2450	2554	2623	4139	4868	5039	3612.17	2542.33	4682	1.84162	0.880972	2.71e-07	8.96e-07	0.00955509	0.871417	0.70939
TRCN0000003165	SYK	6850	2754	2610	2500	4928	3878	3937	3434.5	2621.33	4247.67	1.62042	0.69637	5.01e-05	0.000122373	0.00239365	0.693976	0.560574
TRCN0000003166	SYK	6850	50	43	33	55	41	55	46.1667	42	50.3333	1.19841	0.261125	0.627014	0.684597	-0.0988284	0.359953	0.209703
TRCN0000003167	SYK	6850	2066	2288	1870	4715	4842	5022	3467.17	2074.67	4859.67	2.34238	1.22798	5.92e-13	3.54e-12	0.00380156	1.22418	0.989128
TRCN0000003168	CDC7	8317	1024	933	727	2651	1672	1940	1491.17	894.667	2087.67	2.33346	1.22247	5.37e-11	2.74e-10	0.0266312	1.19584	0.984687
TRCN0000003169	CDC7	8317	2071	2324	2417	5251	5039	5217	3719.83	2270.67	5169	2.27642	1.18677	3.79e-12	2.14e-11	0.013104	1.17367	0.955908
TRCN0000003170	CDC7	8317	3839	4503	5171	7481	8367	8670	6338.5	4504.33	8172.67	1.8144	0.859493	1.41e-06	4.24e-06	0.0177499	0.841743	0.692076
TRCN0000003171	CDC7	8317	9288	11016	13546	6750	8750	9436	9797.67	11283.3	8312	0.736662	-0.440926	0.0131809	0.021326	0.0220827	-0.463008	-0.356252
TRCN0000003172	CDC7	8317	7062	7078	8811	7056	7679	10010	7949.33	7650.33	8248.33	1.07817	0.10858	0.547182	0.607559	0.0204342	0.0881458	0.0867296
TRCN0000003177	JAK2	3717	8729	9544	14257	4772	6664	6598	8427.33	10843.3	6011.33	0.554381	-0.851051	2.31e-06	6.71e-06	0.021215	-0.872266	-0.686874
TRCN0000003178	JAK2	3717	11428	12684	16088	19033	22482	19840	16925.8	13400	20451.7	1.52624	0.609985	0.000805042	0.00161008	-0.00488199	0.614867	0.490936
TRCN0000003179	JAK2	3717	11046	12303	15141	4235	5225	4806	8792.67	12830	4755.33	0.370642	-1.4319	2.69e-15	2.06e-14	0.0216443	-1.45355	-1.15513
TRCN0000003180	JAK2	3717	1350	1359	1233	5646	3858	3427	2812.17	1314	4310.33	3.28031	1.71383	8.48e-24	1.54e-22	-0.0238889	1.73772	1.3808
TRCN0000003181	JAK2	3717	6250	7799	8623	6710	7129	5680	7031.83	7557.33	6506.33	0.86093	-0.216033	0.229867	0.283688	0.0182341	-0.234267	-0.174956
TRCN0000003182	TBK1	29110	15824	16904	21634	20501	21136	19785	19297.3	18120.7	20474	1.12987	0.176157	0.319308	0.37836	-0.0249712	0.201128	0.141207
TRCN0000003183	TBK1	29110	1215	1365	1040	2829	1338	1564	1558.5	1206.67	1910.33	1.58315	0.662797	0.000393865	0.000828509	0.0251328	0.637664	0.53351
TRCN0000003184	TBK1	29110	5802	6539	7065	8652	10179	9353	7931.67	6468.67	9394.67	1.45233	0.538374	0.00289435	0.0052729	0.0204006	0.517973	0.433206
TRCN0000003185	TBK1	29110	134	33	182	81	19	6	75.8333	116.333	35.3333	0.303725	-1.71916	0.00504995	0.00875761	-0.0901615	-1.629	-1.3867
TRCN0000003186	TBK1	29110	20	45	24	50	112	28	46.5	29.6667	63.3333	2.13483	1.09412	0.0591136	0.0839622	-0.0987293	1.19285	0.881221
TRCN0000003187	INSRR	3645	1991	2159	2253	2809	2663	2799	2445.67	2134.33	2757	1.29174	0.369314	0.0354536	0.0528348	-0.0293676	0.398681	0.296919
TRCN0000003188	INSRR	3645	6154	6265	7053	12036	12402	15756	9944.33	6490.67	13398	2.06419	1.04558	1.73e-08	6.61e-08	0.0220562	1.02352	0.842088
TRCN0000003189	INSRR	3645	1912	2088	2204	8810	7872	7042	4988	2068	7908	3.82398	1.93508	2.34e-28	7.08e-27	0.02158	1.9135	1.55915
TRCN0000003190	INSRR	3645	1752	1807	1959	1058	774	461	1301.83	1839.33	764.333	0.415549	-1.26691	1.43e-08	5.5e-08	0.036449	-1.30336	-1.02212
TRCN0000003191	RP6	213H19.1	4312	4423	6511	7282	7697	6864	6181.5	5082	7281	1.4327	0.51874	0.00349551	0.00626149	0.018098	0.500642	0.417379
TRCN0000003192	RP6	213H19.1	2227	1909	1970	4444	4859	5544	3492.17	2035.33	4949	2.43154	1.28187	5.47e-14	3.54e-13	0.00485574	1.27702	1.03257
TRCN0000003193	RP6	213H19.1	3359	3258	3724	1560	1190	1587	2446.33	3447	1445.67	0.419399	-1.25361	1.6e-10	7.8e-10	-0.0293706	-1.22424	-1.01139
TRCN0000003194	RP6	213H19.1	3816	4572	5110	6127	6692	5985	5383.67	4499.33	6268	1.3931	0.478294	0.00635189	0.0108397	0.0207054	0.457588	0.384773
TRCN0000003195	RP6	213H19.1	2606	2419	2009	5818	5417	5852	4020.17	2344.67	5695.67	2.4292	1.28048	7.92e-14	5.07e-13	0.0183537	1.26213	1.03145
TRCN0000003201	HIPK2	28996	556	621	526	1382	1264	1274	937.167	567.667	1306.67	2.30182	1.20278	1.07e-08	4.19e-08	0.0423826	1.16039	0.968811
TRCN0000003202	HIPK2	28996	3360	3245	3297	3719	4038	3637	3549.33	3300.67	3798	1.15068	0.202482	0.241371	0.296745	0.00717652	0.195306	0.162429
TRCN0000003203	HIPK2	28996	53	45	65	133	141	132	94.8333	54.3333	135.333	2.4908	1.31661	0.00317705	0.00573906	-0.0847747	1.40138	1.06058
TRCN0000003204	HIPK2	28996	8850	10065	14051	791	648	1216	5936.83	10988.7	885	0.0805375	-3.6342	1.31e-68	1.4e-65	0.0188286	-3.65302	-2.93049
TRCN0000003205	NUAK2	81788	15484	16106	18378	26467	30577	26820	22305.3	16656	27954.7	1.67835	0.747047	3.04e-05	7.66e-05	-0.0579521	0.804999	0.601428
TRCN0000003206	NUAK2	81788	2613	2655	3188	747	696	860	1793.17	2818.67	767.667	0.272351	-1.87646	6.97e-18	7.24e-17	0.0116569	-1.88812	-1.5135
TRCN0000003207	NUAK2	81788	1311	1538	1324	1525	1850	1769	1552.83	1391	1714.67	1.23269	0.301806	0.109653	0.146722	0.025295	0.276511	0.242498
TRCN0000003208	NUAK2	81788	667	945	641	638	596	814	716.833	751	682.667	0.90901	-0.137632	0.591588	0.650787	0.0266168	-0.164248	-0.111753
TRCN0000003209	KIAA1804	84451	5048	5276	5014	6789	8636	8137	6483.33	5112.67	7854	1.53618	0.619352	0.000512315	0.00105622	0.0175476	0.601804	0.498486
TRCN0000003210	KIAA1804	84451	2909	3335	3567	2104	3023	2408	2891	3270.33	2511.67	0.768015	-0.380793	0.0371443	0.055124	-0.0212512	-0.359542	-0.307776
TRCN0000003211	KIAA1804	84451	3906	4046	4259	7510	7263	8162	5857.67	4070.33	7645	1.87822	0.90937	2.47e-07	8.21e-07	0.019096	0.890274	0.732283
TRCN0000003212	KIAA1804	84451	3255	3397	3140	4462	5466	5051	4128.5	3264	4993	1.52972	0.613266	0.00038278	0.000808371	0.0192654	0.594	0.49358
TRCN0000003213	KIAA1804	84451	896	816	703	1666	1598	1557	1206	805	1607	1.99627	0.997309	3.97e-07	1.29e-06	0.0422781	0.955031	0.803175
TRCN0000003214	PSKH2	85481	650	637	839	1330	824	822	850.333	708.667	992	1.39981	0.485233	0.0271058	0.0413909	0.0368755	0.448357	0.390367
TRCN0000003215	PSKH2	85481	130	146	96	243	207	196	169.667	124	215.333	1.73656	0.796232	0.0276066	0.0420984	-0.0649822	0.861214	0.641077
TRCN0000003216	PSKH2	85481	3834	4135	3926	5113	5101	6646	4792.5	3965	5620	1.4174	0.503249	0.00383536	0.00680947	0.0216736	0.481576	0.404891
TRCN0000003217	PSKH2	85481	6310	7216	6860	11387	9530	9501	8467.33	6795.33	10139.3	1.4921	0.577347	0.00147818	0.00282606	0.0212691	0.556077	0.464624
TRCN0000003218	PSKH2	85481	5130	4309	4067	19417	15260	15904	10681.2	4502	16860.3	3.74508	1.905	1.18e-22	1.94e-21	0.0215775	1.88342	1.5349
TRCN0000003219	TSSK2	23617	191	308	289	405	237	352	297	262.667	331.333	1.26142	0.33505	0.263387	0.320497	-0.0365676	0.371618	0.269298
TRCN0000003220	TSSK2	23617	133	116	122	71	62	75	96.5	123.667	69.3333	0.560647	-0.834836	0.111944	0.149414	-0.0843086	-0.750527	-0.673802
TRCN0000003221	TSSK2	23617	1706	1662	1784	5873	5309	5076	3568.33	1717.33	5419.33	3.15567	1.65795	2.33e-22	3.76e-21	0.00791642	1.65003	1.33574
TRCN0000003222	TSSK2	23617	1521	1439	1605	4919	4711	4062	3042.83	1521.67	4564	2.99934	1.58465	1.19e-20	1.65e-19	-0.0152528	1.5999	1.27666
TRCN0000003223	TSSK2	23617	26	50	92	50	4	6	38	56	20	0.357143	-1.48543	0.0602188	0.0853809	-0.101265	-1.38416	-1.19827
TRCN0000003224	MLKL	197259	3146	3124	2926	1844	1695	1711	2407.67	3065.33	1750	0.5709	-0.808689	2.18e-05	5.57e-05	-0.0291057	-0.779583	-0.652724
TRCN0000003225	MLKL	197259	2421	1880	2243	1038	997	673	1542	2181.33	902.667	0.413814	-1.27295	2.83e-09	1.2e-08	0.0255777	-1.29852	-1.02698
TRCN0000003226	MLKL	197259	4399	5075	5732	4870	5084	5267	5071.17	5068.67	5073.67	1.00099	0.00142245	0.98677	0.99376	0.0214617	-0.0200392	0.000344931
TRCN0000003227	MLKL	197259	812	1103	853	1303	1309	1177	1092.83	922.667	1263	1.36886	0.452973	0.0275682	0.0420599	0.0465065	0.406467	0.364361
TRCN0000003228	MLKL	197259	3552	3145	3816	4294	4110	4690	3934.5	3504.33	4364.67	1.24551	0.316731	0.0673425	0.0944797	0.0175088	0.299223	0.25453
TRCN0000003230	TTBK2	146057	1455	1722	1627	1181	1166	1057	1368	1601.33	1134.67	0.708576	-0.497005	0.0173461	0.0274021	0.0322853	-0.52929	-0.401461
TRCN0000003232	TTBK2	146057	1261	1196	879	1664	1758	1592	1391.67	1112	1671.33	1.503	0.587843	0.00221412	0.00408937	0.0309108	0.556932	0.473085
TRCN0000003242	PAK3	5063	2129	2077	2117	3906	5549	5441	3536.5	2107.67	4965.33	2.35584	1.23624	4.23e-13	2.55e-12	0.00666742	1.22958	0.995792
TRCN0000003244	PAK3	5063	360	330	295	660	396	256	382.833	328.333	437.333	1.33198	0.413572	0.136091	0.177944	-0.0198802	0.433452	0.332598
TRCN0000003245	PAK3	5063	2900	3600	4565	580	2652	2009	2717.67	3688.33	1747	0.473656	-1.07809	1.69e-08	6.45e-08	-0.0264846	-1.0516	-0.8699
TRCN0000003246	PAK3	5063	2359	2454	2119	4957	4780	4933	3600.33	2310.67	4890	2.11627	1.08153	2.46e-10	1.17e-09	0.0091226	1.0724	0.871066
TRCN0000003255	HIPK3	10114	2167	1909	2264	3707	2875	3811	2788.83	2113.33	3464.33	1.63927	0.713057	3.56e-05	8.9e-05	-0.0245916	0.737649	0.574027
TRCN0000003256	HIPK3	10114	5163	4737	4471	8916	8150	8342	6629.83	4790.33	8469.33	1.76801	0.822122	4.27e-06	1.19e-05	0.0174871	0.804635	0.661949
TRCN0000003257	HIPK3	10114	717	780	835	2445	3794	2912	1913.83	777.333	3050.33	3.9241	1.97236	8.11e-29	2.5e-27	0.00156864	1.97079	1.58921
TRCN0000003258	HIPK3	10114	3131	3035	3474	6720	6585	5703	4774.67	3213.33	6336	1.97178	0.979502	1.61e-08	6.16e-08	0.0216675	0.957834	0.78882
TRCN0000003259	RPS6KC1	26750	4162	4286	4649	1755	1469	2193	3085.67	4365.67	1805.67	0.413606	-1.27367	2.78e-11	1.47e-10	-0.0134006	-1.26027	-1.02757
TRCN0000003260	RPS6KC1	26750	3467	3494	4553	3000	2207	3319	3340	3838	2842	0.74049	-0.433448	0.0169093	0.0268308	-0.00182644	-0.431622	-0.350224
TRCN0000003261	RPS6KC1	26750	2717	3406	3571	3598	4291	5843	3904.33	3231.33	4577.33	1.41655	0.502378	0.00362184	0.00646614	0.0171464	0.485231	0.404188
TRCN0000003262	RPS6KC1	26750	2666	3147	2208	6778	6193	4995	4331.17	2673.67	5988.67	2.23987	1.16342	1.4e-11	7.58e-11	0.0205373	1.14288	0.937081
TRCN0000003264	ZAK	51776	2596	2205	2410	3028	2783	3069	2681.83	2403.67	2960	1.23145	0.30036	0.0850395	0.116707	-0.0272823	0.327643	0.241333
TRCN0000003267	ZAK	51776	2227	2273	2081	5056	7014	8425	4512.67	2193.67	6831.67	3.11427	1.63889	2.55e-21	3.72e-20	0.0212473	1.61765	1.32039
TRCN0000003268	ZAK	51776	13424	15756	18935	8111	8425	8535	12197.7	16038.3	8357	0.521064	-0.940467	6.46e-08	2.3e-07	0.0187976	-0.959265	-0.758956
TRCN0000003274	STK31	56164	139	214	141	467	404	374	289.833	164.667	415	2.52024	1.33356	8.51e-06	2.29e-05	-0.038044	1.37161	1.07425
TRCN0000003275	STK31	56164	830	828	898	1701	1476	1080	1135.5	852	1419	1.66549	0.735949	0.000251707	0.000548526	0.0454305	0.690519	0.592481
TRCN0000003276	STK31	56164	9394	9509	12017	10220	11473	9961	10429	10306.7	10551.3	1.02374	0.0338475	0.857357	0.888927	0.021806	0.0120415	0.0264843
TRCN0000003277	STK31	56164	6673	6800	8878	3321	2893	4013	5429.67	7450.33	3409	0.457563	-1.12796	8.96e-10	4.01e-09	0.0205633	-1.14852	-0.9101
TRCN0000003278	STK31	56164	5808	5829	7634	5012	3848	6210	5723.5	6423.67	5023.33	0.782004	-0.354752	0.0481939	0.0698431	0.0195643	-0.374316	-0.286784
TRCN0000003280	UHMK1	127933	5777	6259	7532	6954	8952	8103	7262.83	6522.67	8003	1.22695	0.295079	0.0999705	0.134891	0.0188754	0.276204	0.237075
TRCN0000003281	UHMK1	127933	2525	2744	2613	4578	3123	6042	3604.17	2627.33	4581	1.74359	0.802063	2.92e-06	8.38e-06	0.00926353	0.7928	0.645779
TRCN0000003282	UHMK1	127933	1155	1109	947	2906	2572	2751	1906.67	1070.33	2743	2.56275	1.35769	2.06e-14	1.41e-13	0.00219147	1.3555	1.0937
TRCN0000003283	UHMK1	127933	830	766	696	1219	947	908	894.333	764	1024.67	1.34119	0.42351	0.05079	0.0732087	0.0397269	0.383783	0.340609
TRCN0000004869	RAC1	5879	3885	3622	5007	3702	4453	3302	3995.17	4171.33	3819	0.915535	-0.127314	0.480642	0.543835	0.0181187	-0.145432	-0.103435
TRCN0000004870	RAC1	5879	136	139	173	195	174	151	161.333	149.333	173.333	1.16071	0.215013	0.546878	0.607432	-0.067064	0.282077	0.17253
TRCN0000004871	RAC1	5879	2324	2429	2395	1753	2509	2012	2237	2382.67	2091.33	0.877728	-0.188154	0.316401	0.375887	-0.0235552	-0.164599	-0.152482
TRCN0000004872	RAC1	5879	2624	3379	4140	2722	2462	2368	2949.17	3381	2517.33	0.744553	-0.425554	0.0198665	0.0311081	-0.0190768	-0.406477	-0.34386
TRCN0000005111	IGF1R	3480	1164	1090	908	2353	2064	1608	1531.17	1054	2008.33	1.90544	0.930124	6.04e-07	1.92e-06	0.025824	0.9043	0.749014
TRCN0000005112	IGF1R	3480	2439	2879	2283	1008	1252	975	1806	2533.67	1078.33	0.425602	-1.23242	2.27e-09	9.73e-09	0.0106421	-1.24307	-0.994316
TRCN0000005113	IGF1R	3480	3569	3582	3124	3681	4101	2616	3445.5	3425	3466	1.01197	0.0171677	0.910997	0.934281	0.00287131	0.0142964	0.0130379
TRCN0000005114	IGF1R	3480	852	1187	947	1520	1004	1479	1164.83	995.333	1334.33	1.34059	0.422867	0.035726	0.0531914	0.0442955	0.378572	0.340091
TRCN0000005115	IGF1R	3480	117	122	121	109	153	132	125.667	120	131.333	1.09444	0.130199	0.723008	0.770281	-0.0763304	0.206529	0.104157
TRCN0000005116	IGF1R	3480	1872	1748	1540	627	1087	652	1254.33	1720	788.667	0.458527	-1.12492	4.58e-07	1.48e-06	0.0394622	-1.16438	-0.907653
TRCN0000005117	IGF1R	3480	79	50	33	22	264	7	75.8333	54	97.6667	1.80864	0.854907	0.0780985	0.108059	-0.0901615	0.945068	0.688378
TRCN0000005118	IGF1R	3480	788	812	646	1323	1270	708	924.5	748.667	1100.33	1.46972	0.555545	0.00953681	0.0158289	0.041605	0.51394	0.447049
TRCN0000005361	TRRAP	8295	1728	1789	2300	85	38	120	1010	1939	81	0.0417741	-4.58125	1.94e-45	2.23e-43	0.0460696	-4.62732	-3.69396
TRCN0000005362	TRRAP	8295	347	454	466	84	38	45	239	422.333	55.6667	0.131807	-2.9235	4.57e-11	2.35e-10	-0.0488939	-2.8746	-2.35757
TRCN0000005364	TRRAP	8295	850	848	948	113	63	108	488.333	882	94.6667	0.107332	-3.21985	3.02e-19	3.57e-18	-0.00177535	-3.21807	-2.59647
TRCN0000005365	TRRAP	8295	1543	1266	1914	192	155	119	864.833	1574.33	155.333	0.0986661	-3.3413	4.49e-28	1.31e-26	0.0378339	-3.37914	-2.69438
TRCN0000005418	RIOK3	8780	4158	3953	4984	2205	2636	971	3151.17	4365	1937.33	0.443834	-1.17191	6.48e-10	2.94e-09	-0.0104798	-1.16143	-0.945532
TRCN0000005419	RIOK3	8780	5438	5514	6626	7347	10384	11823	7855.33	5859.33	9851.33	1.68131	0.749582	3.52e-05	8.79e-05	0.0202513	0.729331	0.603471
TRCN0000005420	RIOK3	8780	5138	5809	5292	5717	7059	6518	5922.17	5413	6431.33	1.18813	0.248689	0.15858	0.204188	0.0188774	0.229812	0.199678
TRCN0000005421	RIOK3	8780	5661	6197	7344	780	1327	1624	3822.17	6400.67	1243.67	0.194303	-2.36362	1.77e-31	6.91e-30	0.0157096	-2.37933	-1.90623
TRCN0000005422	RIOK3	8780	4190	4503	4465	3679	2932	4618	4064.5	4386	3743	0.853397	-0.228711	0.203004	0.253854	0.0187474	-0.247458	-0.185176
TRCN0000005692	PI4KB	5298	3918	4041	3403	3126	4320	3350	3693	3787.33	3598.67	0.950185	-0.0737199	0.687608	0.739934	0.0122898	-0.0860097	-0.0602308
TRCN0000005693	PI4KB	5298	9615	11319	14043	10668	11804	13087	11756	11659	11853	1.01664	0.0238082	0.903641	0.927923	0.0198545	0.00395372	0.0183911
TRCN0000005694	PI4KB	5298	7540	8078	10398	2246	2217	4263	5790.33	8672	2908.67	0.335409	-1.57601	3.64e-17	3.45e-16	0.0193296	-1.59534	-1.27129
TRCN0000005695	PI4KB	5298	266	322	749	109	145	61	275.333	445.667	105	0.235602	-2.08558	8.99e-08	3.15e-07	-0.0410709	-2.0445	-1.68208
TRCN0000005696	PI4KB	5298	6166	6320	7794	2758	1724	2076	4473	6760	2186	0.323373	-1.62873	1.3e-17	1.29e-16	0.0211239	-1.64985	-1.3138
TRCN0000006037	PRKCI	5584	4146	4504	5507	3500	2487	3575	3953.17	4719	3187.33	0.675426	-0.566131	0.00180025	0.00339001	0.0177025	-0.583834	-0.457186
TRCN0000006038	PRKCI	5584	4527	5735	6629	1674	2652	2048	3877.5	5630.33	2124.67	0.377361	-1.40598	1.31e-13	8.19e-13	0.0167474	-1.42273	-1.13423
TRCN0000006039	PRKCI	5584	3512	2966	3380	1682	1311	1593	2407.33	3286	1528.67	0.465206	-1.10406	1.34e-08	5.16e-08	-0.0291026	-1.07496	-0.890835
TRCN0000006040	PRKCI	5584	2010	2125	2211	2575	2224	1587	2122	2115.33	2128.67	1.0063	0.00906503	0.945471	0.961344	-0.015939	0.025004	0.00650597
TRCN0000006041	PRKCI	5584	2101	2425	2021	975	1180	493	1532.5	2182.33	882.667	0.40446	-1.30593	1.28e-09	5.62e-09	0.0257957	-1.33173	-1.05357
TRCN0000006042	CSNK1A1	1452	1418	1581	1714	872	1555	1358	1416.33	1571	1261.67	0.803098	-0.316352	0.124129	0.163569	0.0295919	-0.345944	-0.255828
TRCN0000006043	CSNK1A1	1452	10854	11882	12846	7779	11798	8577	10622.7	11860.7	9384.67	0.791243	-0.337808	0.0565354	0.0805856	0.0216365	-0.359444	-0.273124
TRCN0000006044	CSNK1A1	1452	3962	4263	3837	2596	2805	2179	3273.67	4020.67	2526.67	0.62842	-0.670199	0.000262331	0.00056936	-0.0048663	-0.665333	-0.541081
TRCN0000006045	CSNK1A1	1452	666	692	545	1072	855	452	713.667	634.333	793	1.25013	0.32208	0.16273	0.208694	0.0263315	0.295748	0.258842
TRCN0000006069	CDKL1	8814	1006	1011	940	560	213	620	725	985.667	464.333	0.471086	-1.08594	3.14e-05	7.92e-05	0.0273417	-1.11328	-0.876228
TRCN0000006070	CDKL1	8814	4123	3529	3207	3735	4580	2937	3685.17	3619.67	3750.67	1.03619	0.0512902	0.760242	0.804873	0.0120428	0.0392474	0.0405456
TRCN0000006071	CDKL1	8814	7489	6751	8292	6416	10389	6514	7641.83	7510.67	7773	1.03493	0.0495305	0.783217	0.825116	0.0198	0.0297306	0.0391271
TRCN0000006072	CDKL1	8814	4394	5478	4820	818	811	597	2819.67	4897.33	742	0.151511	-2.72251	1.57e-36	9.48e-35	-0.0236551	-2.69885	-2.19554
TRCN0000006073	CDKL1	8814	342	366	312	313	284	323	323.333	340	306.667	0.901961	-0.148863	0.663613	0.719175	-0.0312543	-0.117609	-0.120807
TRCN0000006078	DGKA	1606	3663	3976	5010	3417	5786	5610	4577	4216.33	4937.67	1.17108	0.227841	0.190268	0.239607	0.0214121	0.206428	0.182871
TRCN0000006079	DGKA	1606	248	235	148	294	337	195	242.833	210.333	275.333	1.30903	0.388502	0.224509	0.27836	-0.0480523	0.436554	0.312388
TRCN0000006080	DGKA	1606	1233	1093	1095	1121	1259	1148	1158.17	1140.33	1176	1.03128	0.0444325	0.81228	0.849875	0.0445782	-0.0001457	0.0350173
TRCN0000006081	DGKA	1606	3451	3271	3407	1981	2004	2019	2688.83	3376.33	2001.33	0.592753	-0.754496	5.66e-05	0.000137092	-0.0271352	-0.727361	-0.609036
TRCN0000006083	DGKE	8526	2903	3243	3362	511	896	516	1905.17	3169.33	641	0.202251	-2.30578	4.95e-25	1.04e-23	0.00232164	-2.3081	-1.8596
TRCN0000006084	DGKE	8526	2696	3042	2758	976	758	848	1846.33	2832	860.667	0.303908	-1.71829	8.54e-16	6.96e-15	0.00734408	-1.72564	-1.386
TRCN0000006085	DGKE	8526	3206	2877	2636	4366	3742	2907	3289	2906.33	3671.67	1.26333	0.337235	0.0511187	0.0736164	-0.00416085	0.341396	0.271059
TRCN0000006086	DGKE	8526	2248	2613	2558	3030	3294	2282	2670.83	2473	2868.67	1.15999	0.214118	0.219529	0.272606	-0.0275047	0.241623	0.171809
TRCN0000006087	DGKE	8526	1798	2007	1729	291	449	416	1115	1844.67	385.333	0.20889	-2.25918	7.27e-19	8.33e-18	0.0460407	-2.30522	-1.82203
TRCN0000006088	DGKI	9162	1123	1185	1218	2051	1595	1773	1490.83	1175.33	1806.33	1.53687	0.619994	0.00103745	0.00203309	0.02664	0.593354	0.499004
TRCN0000006089	DGKI	9162	3695	3489	3220	6999	8410	5832	5274.17	3468	7080.33	2.04162	1.02971	3.77e-09	1.56e-08	0.0210171	1.0087	0.829298
TRCN0000006090	DGKI	9162	4099	4174	5137	5529	5985	3778	4783.67	4470	5097.33	1.14034	0.189468	0.276711	0.334357	0.0216709	0.167797	0.151937
TRCN0000006091	DGKI	9162	1530	1358	1013	1365	1055	1137	1243	1300.33	1185.67	0.911817	-0.133183	0.536712	0.597795	0.040154	-0.173337	-0.108167
TRCN0000006092	DGKQ	1609	228	189	91	357	288	125	213	169.333	256.667	1.51575	0.60003	0.073048	0.101552	-0.0547043	0.654734	0.48291
TRCN0000006094	DGKQ	1609	358	183	192	410	407	383	322.167	244.333	400	1.63711	0.711149	0.0149384	0.0239402	-0.0314861	0.742635	0.572489
TRCN0000006095	DGKQ	1609	1330	1273	929	1620	1194	1022	1228	1177.33	1278.67	1.08607	0.119117	0.543776	0.604319	0.0410431	0.0780743	0.0952243
TRCN0000006096	MKNK2	2872	7584	7293	8328	6888	7926	11520	8256.5	7735	8778	1.13484	0.182491	0.312423	0.372263	0.0209646	0.161526	0.146313
TRCN0000006097	MKNK2	2872	1532	1226	1497	1481	1229	1267	1372	1418.33	1325.67	0.934665	-0.0974786	0.646389	0.703359	0.0320467	-0.129525	-0.0793838
TRCN0000006098	MKNK2	2872	1868	1832	1833	2693	3151	3023	2400	1844.33	2955.67	1.60257	0.680384	9.78e-05	0.000226083	-0.0290302	0.709414	0.547687
TRCN0000006099	MKNK2	2872	1133	940	1188	126	67	64	586.333	1087	85.6667	0.0788102	-3.66547	2.83e-25	6.14e-24	0.0125398	-3.67801	-2.95571
TRCN0000006100	MKNK2	2872	227	238	168	291	285	242	241.833	211	272.667	1.29226	0.369895	0.247768	0.303795	-0.0482715	0.418167	0.297388
TRCN0000006145	HDAC10
TRCN0000006146	HDAC10
TRCN0000006147	HDAC10
TRCN0000006148	HDAC10
TRCN0000006149	MAPK12	6300	83	97	115	159	76	87	102.833	98.3333	107.333	1.09153	0.126346	0.744149	0.78992	-0.0825473	0.208893	0.101051
TRCN0000006150	MAPK3	5595	3330	3640	5342	341	542	207	2233.67	4104	363.333	0.0885315	-3.49767	1.7e-48	2.64e-46	-0.0233703	-3.47429	-2.82043
TRCN0000006151	MAPK3	5595	1639	1896	1863	2716	1522	1794	1905	1799.33	2010.67	1.11745	0.160211	0.375826	0.43427	0.0023361	0.157875	0.128352
TRCN0000006152	MAPK3	5595	1051	1002	680	909	875	757	879	911	847	0.929748	-0.105089	0.666296	0.721084	0.0387515	-0.143841	-0.085519
TRCN0000006153	MAPKAPK3	7867	1101	1340	1036	2764	2561	2248	1841.67	1159	2524.33	2.17803	1.12302	3.68e-10	1.71e-09	0.00773306	1.11529	0.904518
TRCN0000006154	MAPKAPK3	7867	2164	2891	3142	1516	3342	1295	2391.67	2732.33	2051	0.75064	-0.413806	0.0265386	0.0406242	-0.0289394	-0.384867	-0.33439
TRCN0000006155	MAPKAPK3	7867	982	1044	886	1679	1694	1546	1305.17	970.667	1639.67	1.68922	0.756355	9.76e-05	0.000225925	0.0362345	0.72012	0.608931
TRCN0000006156	MAPKAPK3	7867	6004	6714	6920	3630	3524	5854	5441	6546	4336	0.662389	-0.594249	0.0010003	0.00197112	0.0205274	-0.614776	-0.479853
TRCN0000006157	MAPKAPK3	7867	185	403	194	226	121	93	203.667	260.667	146.667	0.56266	-0.829665	0.0339187	0.0507122	-0.0568385	-0.772827	-0.669633
TRCN0000006158	MAP3K1	4214	8673	9217	10158	12772	14024	13583	11404.5	9349.33	13459.7	1.43964	0.525707	0.00408248	0.0072123	0.0205509	0.505156	0.422995
TRCN0000006159	MAP3K1	4214	2163	1974	2409	845	1187	979	1592.83	2182	1003.67	0.459976	-1.12037	9.66e-08	3.37e-07	0.0239507	-1.14432	-0.903985
TRCN0000006160	MAP3K1	4214	4123	3715	3652	5135	6069	4304	4499.67	3830	5169.33	1.3497	0.432634	0.0127314	0.0206821	0.0212087	0.411425	0.347964
TRCN0000006161	MAP3K1	4214	4070	3960	5078	2065	2293	3400	3477.67	4369.33	2586	0.591852	-0.756691	3.87e-05	9.59e-05	0.00424695	-0.760938	-0.610805
TRCN0000006162	MAP3K1	4214	489	445	329	560	411	249	413.833	421	406.667	0.965954	-0.0499735	0.892995	0.919639	-0.0142923	-0.0356812	-0.0410877
TRCN0000006201	PHKG1	5260	2496	2284	1943	4364	3794	3096	2996.17	2241	3751.33	1.67396	0.743261	1.52e-05	3.98e-05	-0.0172018	0.760463	0.598375
TRCN0000006202	PHKG1	5260	3549	3673	3425	2081	2758	2226	2952	3549	2355	0.663567	-0.591686	0.00131082	0.00252413	-0.0189666	-0.572719	-0.477787
TRCN0000006203	PHKG1	5260	336	243	206	114	69	24	165.333	261.667	69	0.263694	-1.92306	2.98e-05	7.52e-05	-0.0660607	-1.857	-1.55107
TRCN0000006204	PHKG1	5260	715	770	591	845	659	439	669.833	692	647.667	0.935934	-0.0955205	0.722934	0.770281	0.0221224	-0.117643	-0.0778053
TRCN0000006205	PHKG1	5260	914	987	759	2177	2152	1719	1451.33	886.667	2016	2.27368	1.18503	2.65e-10	1.25e-09	0.0279823	1.15705	0.954507
TRCN0000006206	CDC2L1
TRCN0000006207	CDC2L1
TRCN0000006208	CDC2L1
TRCN0000006209	CDC2L1
TRCN0000006210	CDC2L1
TRCN0000006221	EEF2K	29904	3657	4084	5507	2819	4918	5353	4389.67	4416	4363.33	0.988074	-0.0173095	0.931575	0.950829	0.0208077	-0.0381172	-0.0147557
TRCN0000006222	EEF2K	29904	7928	8945	9776	8832	9044	7414	8656.5	8883	8430	0.949004	-0.0755144	0.672575	0.72668	0.0215012	-0.0970156	-0.0616774
TRCN0000006223	EEF2K	29904	1632	1788	1677	376	98	45	936	1699	173	0.101825	-3.29584	8.1e-29	2.5e-27	0.0423112	-3.33815	-2.65773
TRCN0000006224	EEF2K	29904	198	203	118	72	16	13	103.333	173	33.6667	0.194605	-2.36138	3.82e-05	9.47e-05	-0.0824089	-2.27897	-1.90442
TRCN0000006225	EEF2K	29904	2431	2375	1683	3162	2762	1618	2338.5	2163	2514	1.16227	0.216951	0.219004	0.272096	-0.0278669	0.244818	0.174092
TRCN0000006226	KSR1	8844	535	685	373	1052	1342	710	782.833	531	1034.67	1.94852	0.962382	1.46e-05	3.84e-05	0.0320708	0.930311	0.775019
TRCN0000006227	KSR1	8844	1978	2198	1752	2835	3607	2938	2551.33	1976	3126.67	1.58232	0.662042	0.000138725	0.000314039	-0.0291745	0.691217	0.532901
TRCN0000006229	KSR1	8844	635	613	797	208	223	268	457.333	681.667	233	0.341809	-1.54874	7.67e-07	2.39e-06	-0.00682991	-1.54191	-1.24931
TRCN0000006230	KSR1	8844	1493	1313	1352	426	164	458	867.667	1386	349.333	0.252044	-1.98825	1.14e-13	7.21e-13	0.0380188	-2.02627	-1.60362
TRCN0000006231	MKNK1	8569	5563	6580	7240	1337	1199	1447	3894.33	6461	1327.67	0.205489	-2.28286	6.82e-30	2.38e-28	0.017006	-2.29987	-1.84112
TRCN0000006232	MKNK1	8569	2940	2654	2169	4008	4414	3527	3285.33	2587.67	3983	1.53922	0.622204	0.000297004	0.000639426	-0.00432946	0.626533	0.500785
TRCN0000006233	MKNK1	8569	506	412	275	454	484	167	383	397.667	368.333	0.926236	-0.110548	0.737326	0.783454	-0.0198496	-0.0906981	-0.0899194
TRCN0000006234	MKNK1	8569	3948	4346	4544	4313	3336	2858	3890.83	4279.33	3502.33	0.81843	-0.28907	0.108025	0.144724	0.0169545	-0.306024	-0.233834
TRCN0000006235	PKMYT1	9088	214	256	194	348	420	261	282.167	221.333	343	1.5497	0.631988	0.0384034	0.0568611	-0.0396377	0.671626	0.508673
TRCN0000006236	PKMYT1	9088	416	451	263	532	610	382	442.333	376.667	508	1.34867	0.43154	0.104035	0.13967	-0.00935384	0.440894	0.347083
TRCN0000006237	PKMYT1	9088	23	16	20	22	55	25	26.8333	19.6667	34	1.72881	0.789782	0.251068	0.30702	-0.104631	0.894413	0.635878
TRCN0000006238	MINK1	50488	137	223	125	366	588	548	331.167	161.667	500.667	3.09691	1.63083	1.22e-08	4.74e-08	-0.0297072	1.66054	1.31388
TRCN0000006239	MINK1	50488	2248	2727	2998	2281	3435	2880	2761.5	2657.67	2865.33	1.07814	0.108543	0.529246	0.590093	-0.0253648	0.133908	0.0866996
TRCN0000006240	MINK1	50488	653	652	587	1046	1070	1088	849.333	630.667	1068	1.69345	0.759962	0.000494898	0.00102294	0.0368086	0.723153	0.611839
TRCN0000006241	PCTK2	5128	1251	1123	946	587	457	617	830.167	1106.67	553.667	0.500301	-0.999131	5.99e-05	0.00014445	0.0355045	-1.03464	-0.806248
TRCN0000006242	PCTK2	5128	1117	1238	1340	294	474	388	808.5	1231.67	385.333	0.312855	-1.67643	2.82e-10	1.32e-09	0.033974	-1.71041	-1.35225
TRCN0000006243	PCTK2	5128	1524	1417	1450	1297	1555	910	1358.83	1463.67	1254	0.856752	-0.22305	0.283766	0.341412	0.0328401	-0.25589	-0.180612
TRCN0000006244	PCTK2	5128	1082	1091	1344	168	444	362	748.5	1172.33	324.667	0.276941	-1.85235	2.01e-11	1.07e-10	0.0293448	-1.8817	-1.49407
TRCN0000006245	PCTK2	5128	2579	2622	2620	542	1050	901	1719	2607	831	0.318757	-1.64947	2.01e-14	1.38e-13	0.01709	-1.66656	-1.33052
TRCN0000006246	PLK1	5347	2404	2692	2666	1858	2076	1874	2261.67	2587.33	1936	0.748261	-0.418387	0.0260469	0.0399096	-0.0248448	-0.393542	-0.338083
TRCN0000006247	PLK1	5347	2027	1936	2136	616	702	348	1294.17	2033	555.333	0.27316	-1.87218	2.07e-15	1.6e-14	0.0369421	-1.90913	-1.51006
TRCN0000006248	PLK1	5347	1324	1055	1242	521	893	728	960.5	1207	714	0.591549	-0.75743	0.00124402	0.00240706	0.0438069	-0.801237	-0.611401
TRCN0000006249	PLK1	5347	6761	6803	9487	6323	6331	4098	6633.83	7683.67	5584	0.726736	-0.460496	0.0106814	0.0175923	0.0174878	-0.477984	-0.372029
TRCN0000006250	PKN2	5586	404	338	324	147	147	131	248.5	355.333	141.667	0.398687	-1.32667	0.000439878	0.000915699	-0.0468153	-1.27986	-1.07029
TRCN0000006251	PKN2	5586	11181	11500	12974	1411	2213	1934	6868.83	11885	1852.67	0.155883	-2.68147	1.92e-43	1.87e-41	0.0177716	-2.69924	-2.16246
TRCN0000006252	PKN2	5586	11926	12491	16621	9019	9634	9609	11550	13679.3	9420.67	0.688679	-0.538097	0.00220426	0.0040735	0.0202782	-0.558375	-0.434587
TRCN0000006253	PKN2	5586	1688	2078	2283	1808	2623	2189	2111.5	2016.33	2206.67	1.0944	0.130135	0.463704	0.525968	-0.0151374	0.145272	0.104106
TRCN0000006254	PKN2	5586	6579	6270	5955	3547	4155	4259	5127.5	6268	3987	0.636088	-0.652702	0.000312112	0.000669706	0.0213587	-0.67406	-0.526975
TRCN0000006255	PRKDC	5591	1092	1257	1387	242	52	37	677.833	1245.33	110.333	0.0885974	-3.49659	6.37e-26	1.49e-24	0.0229286	-3.51952	-2.81957
TRCN0000006256	PRKDC	5591	9405	11484	13564	3694	4933	3107	7697.83	11484.3	3911.33	0.34058	-1.55393	2.71e-17	2.62e-16	0.0199232	-1.57386	-1.2535
TRCN0000006257	PRKDC	5591	5338	5674	5275	1589	1742	1765	3563.83	5429	1698.67	0.312888	-1.67628	6.43e-18	6.7e-17	0.00774272	-1.68403	-1.35213
TRCN0000006258	PRKDC	5591	1080	1415	1431	1184	1474	482	1177.67	1308.67	1046.67	0.799796	-0.322296	0.135624	0.177477	0.0437143	-0.36601	-0.260619
TRCN0000006259	PRKDC	5591	1415	1286	1275	404	352	37	794.833	1325.33	264.333	0.199447	-2.32592	2.4e-16	2.07e-15	0.0329737	-2.3589	-1.87584
TRCN0000006260	PDK1	5163	1370	1534	1122	836	467	841	1028.33	1342	714.667	0.532539	-0.909042	9.32e-05	0.000216641	0.0464993	-0.955542	-0.733623
TRCN0000006261	PDK1	5163	583	514	474	741	454	666	572	523.667	620.333	1.1846	0.244395	0.318271	0.377411	0.0106565	0.233738	0.196216
TRCN0000006262	PDK1	5163	5715	6752	7610	3017	3181	3033	4884.67	6692.33	3077	0.45978	-1.12098	1.3e-09	5.7e-09	0.0216644	-1.14265	-0.90448
TRCN0000006263	PDK1	5163	5154	6498	5779	3450	3911	3995	4797.83	5810.33	3785.33	0.651483	-0.618201	0.000636932	0.00129484	0.0216748	-0.639875	-0.499162
TRCN0000006264	PDK4	5166	16286	19429	22257	11373	15485	14652	16580.3	19324	13836.7	0.716035	-0.481897	0.00427349	0.00753317	-0.00240322	-0.479494	-0.389282
TRCN0000006265	PDK4	5166	11400	11600	13440	4386	4855	4815	8416	12146.7	4685.33	0.38573	-1.37434	3.82e-14	2.53e-13	0.0211994	-1.39554	-1.10872
TRCN0000006266	PDK4	5166	564	545	561	1064	1017	554	717.5	556.667	878.333	1.57784	0.657955	0.00410821	0.00724978	0.0266766	0.631278	0.529606
TRCN0000006267	PDK4	5166	1334	2110	2757	758	1347	1757	1677.17	2067	1287.33	0.622803	-0.683153	0.000688359	0.00139409	0.0197496	-0.702902	-0.551523
TRCN0000006269	STK25	10494	1775	1475	1379	1662	941	845	1346.17	1543	1149.33	0.744869	-0.424941	0.0420845	0.0617136	0.0336228	-0.458564	-0.343366
TRCN0000006270	STK25	10494	3178	3465	3973	5741	4780	4816	4325.5	3538.67	5112.33	1.44471	0.530776	0.0021768	0.00402508	0.0205089	0.510267	0.427081
TRCN0000006271	STK25	10494	445	324	528	917	512	517	540.5	432.333	648.667	1.50039	0.585333	0.0189281	0.0297257	0.00624197	0.579091	0.471062
TRCN0000006272	STK25	10494	3312	3214	2432	3144	4100	2846	3174.67	2986	3363.33	1.12637	0.171678	0.32037	0.379479	-0.00941286	0.18109	0.137596
TRCN0000006273	STK25	10494	183	284	191	153	126	73	168.333	219.333	117.333	0.534954	-0.902512	0.0323937	0.0486588	-0.0653131	-0.837199	-0.728359
TRCN0000006274	SRPK2	6733	2052	1810	2012	2293	1006	1535	1784.67	1958	1611.33	0.822949	-0.281126	0.149619	0.193861	0.0123185	-0.293444	-0.22743
TRCN0000006275	SRPK2	6733	8273	9534	10885	6121	7595	6489	8149.5	9564	6735	0.704203	-0.505936	0.00490841	0.00853983	0.0207915	-0.526728	-0.40866
TRCN0000006276	SRPK2	6733	20864	23426	31403	11729	15496	14198	19519.3	25231	13807.7	0.54725	-0.869728	7.63e-08	2.7e-07	-0.0271225	-0.842605	-0.70193
TRCN0000006277	SRPK2	6733	6220	5825	7175	1387	1423	1446	3912.67	6406.67	1418.67	0.221436	-2.17504	1.09e-27	3.09e-26	0.0172558	-2.19229	-1.7542
TRCN0000006278	SRPK2	6733	2151	2614	2406	3794	2408	3347	2786.67	2390.33	3183	1.33161	0.413175	0.0173612	0.0274124	-0.0246549	0.43783	0.332278
TRCN0000006284	TAF1	6872	3836	4328	3368	3027	2198	1852	3101.5	3844	2359	0.613684	-0.704433	0.000135243	0.000306374	-0.0127032	-0.69173	-0.568678
TRCN0000006285	TAF1	6872	2291	2677	2640	1166	1384	1159	1886.17	2536	1236.33	0.487513	-1.03649	2.64e-07	8.74e-07	0.00396331	-1.04045	-0.836362
TRCN0000006286	TAF1	6872	765	721	699	829	750	664	738	728.333	747.667	1.02654	0.0377963	0.851492	0.884274	0.0284646	0.00933177	0.0296676
TRCN0000006287	TAF1	6872	11005	11679	14587	9968	10667	8424	11055	12423.7	9686.33	0.779668	-0.359068	0.0421201	0.0617377	0.0211154	-0.380184	-0.290264
TRCN0000006288	TAF1	6872	2883	2215	2279	199	113	232	1320.17	2459	181.333	0.0737427	-3.76136	1.22e-41	1.01e-39	0.0352706	-3.79663	-3.033
TRCN0000006289	BRAF	673	4687	4828	4244	4213	4622	3936	4421.67	4586.33	4257	0.928192	-0.107504	0.551642	0.611666	0.0209385	-0.128443	-0.0874658
TRCN0000006290	BRAF	673	548	521	379	945	922	820	689.167	482.667	895.667	1.85566	0.891935	0.000109852	0.000252596	0.0240407	0.867894	0.718228
TRCN0000006291	BRAF
TRCN0000006292	BRAF
TRCN0000006293	BRAF	673	4163	4142	4013	5008	3381	3494	4033.5	4106	3961	0.964686	-0.0518689	0.779354	0.821585	0.0184752	-0.0703441	-0.0426157
TRCN0000006294	PRKCH	5583	1513	1574	1440	1895	976	1062	1410	1509	1311	0.868787	-0.202925	0.325377	0.384417	0.0299177	-0.232843	-0.164389
TRCN0000006295	PRKCH	5583	2043	2186	2287	825	938	967	1541	2172	910	0.418969	-1.25509	4.49e-09	1.84e-08	0.025602	-1.28069	-1.01258
TRCN0000006296	PRKCH	5583	2360	2434	2192	2333	1941	2723	2330.5	2328.67	2332.33	1.00157	0.00226985	0.975487	0.983762	-0.0276291	0.0298989	0.00102806
TRCN0000006297	PRKCH	5583	1767	1650	1722	1883	1441	1167	1605	1713	1497	0.873905	-0.194451	0.331016	0.389931	0.0234532	-0.217904	-0.157558
TRCN0000006298	PRKCH	5583	9894	11526	12770	8608	7419	8661	9813	11396.7	8229.33	0.722082	-0.469764	0.00825486	0.0138155	0.022081	-0.491845	-0.379501
TRCN0000006303	BRDT	676	1300	1663	2065	1671	1428	2282	1734.83	1676	1793.67	1.07021	0.0978897	0.589971	0.649677	0.0160004	0.0818893	0.0781116
TRCN0000006304	BRDT	676	1588	1637	1735	3743	2755	2788	2374.33	1653.33	3095.33	1.87218	0.904717	1.97e-07	6.61e-07	-0.0286903	0.933407	0.728533
TRCN0000006305	BRDT	676	10341	10759	14251	7085	7836	6641	9485.5	11783.7	7187.33	0.60994	-0.71326	6.68e-05	0.00015871	0.0220626	-0.735323	-0.575794
TRCN0000006306	BRDT	676	5694	6487	7554	5149	7122	5004	6168.33	6578.33	5758.33	0.875348	-0.192071	0.286008	0.343723	0.0181322	-0.210203	-0.155639
TRCN0000006307	BRDT	676	3178	3884	4862	1298	777	2461	2743.33	3974.67	1512	0.380409	-1.39438	9.2e-13	5.45e-12	-0.0258474	-1.36853	-1.12487
TRCN0000006308	BRD2	6046	907	957	825	512	891	848	823.333	896.333	750.333	0.837114	-0.256504	0.286901	0.344668	0.0350287	-0.291532	-0.207581
TRCN0000006309	BRD2	6046	2020	2204	2074	3175	2256	2543	2378.67	2099.33	2658	1.26612	0.34041	0.0533315	0.0764942	-0.028762	0.369172	0.273618
TRCN0000006310	BRD2	6046	2405	2551	2332	681	1053	1093	1685.83	2429.33	942.333	0.387898	-1.36625	1.05e-10	5.17e-10	0.0192266	-1.38548	-1.1022
TRCN0000006311	BRD2	6046	3143	3637	4188	4082	3767	4159	3829.33	3656	4002.67	1.09482	0.130695	0.448241	0.510956	0.0158597	0.114836	0.104558
TRCN0000006312	BRD2	6046	1632	1419	1645	747	631	534	1101.33	1565.33	637.333	0.407155	-1.29635	3.63e-08	1.35e-07	0.0463531	-1.3427	-1.04585
TRCN0000006313	CIT	11113	3692	4745	6123	2794	2716	3084	3859	4853.33	2864.67	0.590247	-0.760609	3.28e-05	8.23e-05	0.0164319	-0.777041	-0.613964
TRCN0000006314	CIT	11113	2755	2970	2444	4578	3517	4358	3437	2723	4151	1.52442	0.608262	0.000406349	0.000852536	0.00250251	0.605759	0.489546
TRCN0000006315	CIT	11113	719	809	733	169	142	290	477	753.667	200.333	0.265812	-1.91152	2.18e-09	9.39e-09	-0.00359821	-1.90793	-1.54177
TRCN0000006316	CIT	11113	3759	3470	3238	5590	4520	3877	4075.67	3489	4662.33	1.3363	0.418239	0.0156801	0.0250165	0.018842	0.399397	0.33636
TRCN0000006317	CIT	11113	2692	2225	2463	314	215	101	1335	2460	210	0.0853659	-3.5502	7.38e-39	5.27e-37	0.0343252	-3.58452	-2.86278
TRCN0000006318	FASTK	10922	249	268	248	227	180	224	232.667	255	210.333	0.824837	-0.27782	0.456651	0.518884	-0.0502928	-0.227527	-0.224765
TRCN0000006319	FASTK	10922	489	438	467	428	329	354	417.5	464.667	370.333	0.796987	-0.327372	0.274444	0.332189	-0.0136463	-0.313725	-0.264711
TRCN0000006320	FASTK	10922	83	71	110	226	126	93	118.167	88	148.333	1.68561	0.753267	0.0671438	0.0942833	-0.078349	0.831616	0.606442
TRCN0000006321	FASTK	10922	906	1172	733	1385	1139	1072	1067.83	937	1198.67	1.27926	0.35531	0.0862435	0.118157	0.0467612	0.308548	0.28563
TRCN0000006322	FASTK	10922	837	898	654	1250	865	950	909	796.333	1021.67	1.28296	0.35948	0.0961014	0.130438	0.0406456	0.318835	0.288992
TRCN0000006323	ICK	22858	1473	1119	1616	139	78	115	756.667	1402.67	110.667	0.0788973	-3.66388	2.69e-29	8.72e-28	0.0300137	-3.69389	-2.95442
TRCN0000006324	ICK	22858	4573	5191	5680	850	921	1002	3036.17	5148	924.333	0.179552	-2.47753	2.81e-32	1.19e-30	-0.0155359	-2.46199	-1.99805
TRCN0000006325	ICK	22858	1805	1885	1687	1929	1619	1620	1757.5	1792.33	1722.67	0.961131	-0.0571954	0.781257	0.823321	0.0143701	-0.0715655	-0.0469096
TRCN0000006326	ICK	22858	3123	3948	4080	3273	4593	4376	3898.83	3717	4080.67	1.09784	0.134666	0.434923	0.497365	0.0170704	0.117596	0.107759
TRCN0000006327	ICK	22858	11614	12602	14312	8407	9859	7814	10768	12842.7	8693.33	0.67691	-0.562963	0.00144297	0.00276369	0.0214833	-0.584447	-0.454633
TRCN0000006330	MARK1	4139	918	809	920	634	575	472	721.333	882.333	560.333	0.635059	-0.655038	0.00972843	0.0161137	0.0270182	-0.682057	-0.528859
TRCN0000006331	MARK1	4139	879	614	719	293	134	126	460.833	737.333	184.333	0.25	-2	8.27e-10	3.71e-09	-0.00624837	-1.99375	-1.61309
TRCN0000006332	MARK1	4139	19101	20578	24861	4903	4810	5226	13246.5	21513.3	4979.67	0.231469	-2.11111	1.06e-34	5.56e-33	0.0154831	-2.12659	-1.70267
TRCN0000006333	PCTK3	5129	1562	1601	1271	1480	1138	1223	1379.17	1478	1280.33	0.866261	-0.207127	0.318083	0.377411	0.0316253	-0.238752	-0.167776
TRCN0000006335	PCTK3	5129	1021	918	760	1015	1126	705	924.167	899.667	948.667	1.05446	0.0765107	0.710832	0.759577	0.0415845	0.0349262	0.060877
TRCN0000006336	PCTK3	5129	761	590	562	0	1	38	325.333	637.667	13	0.0203868	-5.61622	3.17e-28	9.42e-27	-0.0308579	-5.58536	-4.5283
TRCN0000006337	PCTK3	5129	161	240	261	121	100	107	165	220.667	109.333	0.495468	-1.01314	0.0179059	0.0282031	-0.066144	-0.946991	-0.817537
TRCN0000006343	PRKY	5616	1378	1431	1259	2670	2293	2798	1971.5	1356	2587	1.90782	0.931923	1.63e-07	5.52e-07	-0.00346636	0.935389	0.750464
TRCN0000006344	PRKX
TRCN0000006347	RIPK2	8767	1289	997	1343	1116	966	1516	1204.5	1209.67	1199.33	0.991458	-0.0123769	0.974145	0.982875	0.0423588	-0.0547357	-0.0107793
TRCN0000006348	RIPK2	8767	3362	3243	3654	1251	1661	2147	2553	3419.67	1686.33	0.493128	-1.01997	1.04e-07	3.62e-07	-0.0291612	-0.990805	-0.823044
TRCN0000006349	RIPK2	8767	5059	5314	4351	5034	3959	3909	4604.33	4908	4300.67	0.876256	-0.190575	0.288277	0.346062	0.0214693	-0.212044	-0.154433
TRCN0000006351	RIPK2	8767	16293	18491	21493	10705	11135	10672	14798.2	18759	10837.3	0.577714	-0.791573	3.24e-06	9.21e-06	0.0085323	-0.800105	-0.638926
TRCN0000006352	RPS6KA2	6196	18410	20555	22303	7439	8396	7627	14121.7	20422.7	7820.67	0.382941	-1.38481	3.3e-16	2.81e-15	0.0118604	-1.39667	-1.11716
TRCN0000006353	RPS6KA2	6196	1750	1960	1757	1200	1645	741	1508.83	1822.33	1195.33	0.655936	-0.608374	0.00302973	0.00551016	0.0262297	-0.634604	-0.49124
TRCN0000006354	RPS6KA2	6196	1883	1947	2048	1699	1609	1689	1812.5	1959.33	1665.67	0.850119	-0.234263	0.228516	0.282347	0.0101212	-0.244384	-0.189652
TRCN0000006355	RPS6KA2	6196	1350	1458	1164	1711	1276	846	1300.83	1324	1277.67	0.965005	-0.0513916	0.820909	0.857228	0.0365134	-0.087905	-0.0422309
TRCN0000006356	TTK	7272	7503	7261	7435	4696	6463	3544	6150.33	7399.67	4901	0.662327	-0.594384	0.00102251	0.0020075	0.0181802	-0.612564	-0.479962
TRCN0000006357	TTK	7272	9494	10566	12386	8951	10361	6511	9711.5	10815.3	8607.67	0.795876	-0.329384	0.0642483	0.0905741	0.0220875	-0.351472	-0.266333
TRCN0000006359	BMX	660	3693	3952	4601	3630	3292	2058	3537.67	4082	2993.33	0.733301	-0.447523	0.0134883	0.0217794	0.006714	-0.454237	-0.361571
TRCN0000006360	BMX	660	2376	2409	2379	1195	1945	2084	2064.67	2388	1741.33	0.729202	-0.45561	0.0170376	0.0270078	-0.0114045	-0.444206	-0.36809
TRCN0000006361	BMX	660	9310	9573	8897	4007	4186	4060	6672.17	9260	4084.33	0.441073	-1.18091	1.21e-10	5.91e-10	0.0175006	-1.19841	-0.952789
TRCN0000006362	BMX	660	4416	4588	4636	3007	3550	4525	4120.33	4546.67	3694	0.812463	-0.299625	0.0954454	0.129657	0.0192025	-0.318828	-0.242344
TRCN0000006363	BMX	660	3463	3581	3079	3248	3113	3422	3317.67	3374.33	3261	0.966413	-0.0492881	0.793203	0.833993	-0.00284571	-0.0464423	-0.0405352
TRCN0000006383	PKLR	5313	10137	9828	11733	2869	2441	2779	6631.17	10566	2696.33	0.25519	-1.97036	1.68e-25	3.66e-24	0.0174873	-1.98785	-1.5892
TRCN0000006384	PKLR	5313	2	1	3	1	0	0	1.16667	2	0.333333	0.166667	-2.58496	0.35667	0.415576	-0.112504	-2.47246	-2.08466
TRCN0000006385	PKLR	5313	3667	3217	4547	3126	2718	3860	3522.5	3810.33	3234.67	0.84892	-0.2363	0.189972	0.239329	0.00610389	-0.242404	-0.191294
TRCN0000006386	PKLR	5313	303	252	287	38	243	247	228.333	280.667	176	0.627078	-0.673282	0.070526	0.0985298	-0.051256	-0.622026	-0.543566
TRCN0000006387	PKLR	5313	137	102	114	26	20	6	67.5	117.667	17.3333	0.147309	-2.76308	8.62e-05	0.000201617	-0.0925656	-2.67052	-2.22825
TRCN0000006398	EPHA1	2041	16	12	24	39	43	28	27	17.3333	36.6667	2.11538	1.08092	0.119652	0.158712	-0.10458	1.1855	0.870578
TRCN0000006399	EPHA1	2041	10106	9598	8932	10190	10057	7941	9470.67	9545.33	9396	0.984355	-0.0227489	0.895186	0.921449	0.022059	-0.0448079	-0.0191407
TRCN0000006401	EPHA1	2041	6204	6331	6392	1206	1326	859	3719.67	6309	1130.33	0.179162	-2.48066	8.67e-34	4.09e-32	0.0130991	-2.49376	-2.00058
TRCN0000006402	EPHA1	2041	4131	4595	4515	3413	4124	3547	4054.17	4413.67	3694.67	0.837097	-0.256533	0.153341	0.197919	0.0186582	-0.275192	-0.207605
TRCN0000006404	EPHA2	1969	2324	2343	2422	1013	1135	1157	1732.33	2363	1101.67	0.466215	-1.10093	8.93e-08	3.13e-07	0.0161752	-1.11711	-0.888314
TRCN0000006405	EPHA2	1969	7352	7694	8714	4870	3915	4174	6119.83	7920	4319.67	0.545412	-0.87458	1.61e-06	4.81e-06	0.0182642	-0.892845	-0.705842
TRCN0000006407	EPHA2	1969	14332	13905	14738	11245	11446	10966	12772	14325	11219	0.783176	-0.352591	0.0434743	0.0635196	0.0171222	-0.369713	-0.285042
TRCN0000006409	EPHA3	2042	775	691	828	2506	1780	1901	1413.5	764.667	2062.33	2.69704	1.43137	2.67e-14	1.81e-13	0.0297365	1.40164	1.1531
TRCN0000006410	EPHA3	2042	19162	20105	20173	19162	20379	15990	19161.8	19813.3	18510.3	0.934236	-0.0981407	0.547851	0.608091	-0.0236806	-0.0744601	-0.0799176
TRCN0000006411	EPHA3	2042	19684	20846	24724	13339	14254	12354	17533.5	21751.3	13315.7	0.612177	-0.707979	1.99e-05	5.14e-05	-0.00952054	-0.698459	-0.571537
TRCN0000006412	EPHA3	2042	5233	5267	3789	4776	4959	4625	4774.83	4763	4786.67	1.00497	0.00715079	0.960039	0.973249	0.0216676	-0.0145168	0.00496282
TRCN0000006413	EPHA5	2044	10663	10931	9390	7075	7423	7231	8785.5	10328	7243	0.701297	-0.511902	0.00433511	0.00762505	0.0216373	-0.533539	-0.413469
TRCN0000006414	EPHA5	2044	3510	3810	3727	379	209	255	1981.67	3682.33	281	0.0763103	-3.71198	4.51e-50	1.04e-47	-0.00435173	-3.70763	-2.9932
TRCN0000006415	EPHA5	2044	564	494	580	565	521	579	550.5	546	555	1.01648	0.0235868	0.903329	0.927899	0.00768569	0.0159011	0.0182127
TRCN0000006416	EPHA5	2044	14583	15676	16350	6190	6946	6446	11031.8	15536.3	6527.33	0.420133	-1.25108	1.11e-12	6.51e-12	0.0211483	-1.27223	-1.00936
TRCN0000006417	EPHA5	2044	6642	6590	7348	3388	4346	2805	5186.5	6860	3513	0.512099	-0.965505	1.35e-07	4.65e-07	0.0212332	-0.986738	-0.77914
TRCN0000006418	EPHA7	2045	15648	15649	19389	8790	7249	6284	12168.2	16895.3	7441	0.440417	-1.18306	9.72e-12	5.33e-11	0.0188745	-1.20193	-0.954518
TRCN0000006419	EPHA7	2045	1370	1515	1269	3468	2736	2685	2173.83	1384.67	2963	2.13987	1.09752	3.55e-10	1.65e-09	-0.0196619	1.11718	0.88396
TRCN0000006420	EPHA7	2045	7145	6088	7774	5179	4222	5959	6061.17	7002.33	5120	0.731185	-0.451692	0.0120312	0.0196041	0.0184348	-0.470127	-0.364932
TRCN0000006421	EPHA7	2045	19480	19141	21519	6311	7432	6206	13348.2	20046.7	6649.67	0.331709	-1.59201	1.36e-20	1.86e-19	0.0151021	-1.60711	-1.28419
TRCN0000006422	EPHB2	2048	1991	1849	1619	444	570	508	1163.5	1819.67	507.333	0.278806	-1.84267	2.78e-14	1.87e-13	0.0443531	-1.88702	-1.48626
TRCN0000006423	EPHB2	2048	2108	2306	1620	4213	3848	2363	2743	2011.33	3474.67	1.72754	0.788722	4.74e-06	1.31e-05	-0.025856	0.814578	0.635024
TRCN0000006424	EPHB2	2048	1848	1834	1628	1385	966	1397	1509.67	1770	1249.33	0.705838	-0.502591	0.0137393	0.0221513	0.0262141	-0.528805	-0.405964
TRCN0000006425	EPHB2	2048	1043	928	744	1115	894	757	913.5	905	922	1.01878	0.026849	0.883788	0.911912	0.0409253	-0.0140763	0.0208424
TRCN0000006426	EPHB2	2048	6	5	5	3	6	6	5.16667	5.33333	5	0.9375	-0.0931094	1	1	-0.111265	0.0181559	-0.0758616
TRCN0000006427	EPHB3	2049	11096	13203	15519	6455	6646	5573	9748.67	13272.7	6224.67	0.468984	-1.09239	8.31e-10	3.72e-09	0.0220864	-1.11448	-0.881428
TRCN0000006428	EPHB3	2049	1573	1620	1223	2298	1818	1940	1745.33	1472	2018.67	1.37138	0.455625	0.0132263	0.0213778	0.015255	0.44037	0.366499
TRCN0000006429	EPHB3	2049	1559	1422	1168	1291	1419	885	1290.67	1383	1198.33	0.866474	-0.206772	0.327389	0.386225	0.0371669	-0.243939	-0.16749
TRCN0000006430	EPHB3	2049	5150	5912	6081	2634	2760	3037	4262.33	5714.33	2810.33	0.491804	-1.02384	3.06e-08	1.15e-07	0.0201654	-1.04401	-0.82617
TRCN0000006431	PTK7	5754	14427	14294	15632	5152	3799	3966	9545	14784.3	4305.67	0.291232	-1.77976	7.33e-23	1.23e-21	0.0220744	-1.80184	-1.43555
TRCN0000006433	PTK7	5754	5227	4598	5163	3650	3943	3671	4375.33	4996	3754.67	0.751535	-0.412089	0.0220634	0.0342805	0.0207452	-0.432834	-0.333006
TRCN0000006434	PTK7	5754	20866	20736	22642	12498	17333	12525	17766.7	21414.7	14118.7	0.659299	-0.600995	0.000298401	0.000642002	-0.0113942	-0.589601	-0.485292
TRCN0000006435	PTK7	5754	4236	3611	3472	1255	1199	710	2413.83	3773	1054.67	0.27953	-1.83893	3.64e-19	4.26e-18	-0.0291608	-1.80976	-1.48324
TRCN0000006986	STK36	27148	5283	5797	5712	4770	5241	4490	5215.5	5597.33	4833.67	0.863566	-0.211622	0.237999	0.292858	0.0211654	-0.232787	-0.1714
TRCN0000006987	STK36	27148	15552	15417	14477	25547	27604	22322	20153.2	15148.7	25157.7	1.66072	0.731807	5.25e-05	0.000127934	-0.0335155	0.765323	0.589142
TRCN0000006989	STK36	27148	1227	1448	1427	518	814	826	1043.33	1367.33	719.333	0.526085	-0.926633	6.49e-05	0.000154719	0.0467012	-0.973334	-0.747803
TRCN0000006990	STK36	27148	3440	4029	3409	4998	3881	5250	4167.83	3626	4709.67	1.29886	0.377246	0.0294876	0.044687	0.019555	0.357691	0.303314
TRCN0000006992	CDC2L1
TRCN0000006993	CDC2L2	728642	897	717	816	72	49	75	437.667	810	65.3333	0.0806584	-3.63203	6.05e-21	8.51e-20	-0.0101496	-3.62188	-2.92875
TRCN0000006995	CDC2L1
TRCN0000006996	HIPK4	147746	1937	1949	1271	1819	2234	1628	1806.33	1719	1893.67	1.10161	0.139613	0.4432	0.505928	0.0106155	0.128997	0.111747
TRCN0000006997	HIPK4	147746	1792	1972	1590	712	394	435	1149.17	1784.67	513.667	0.287822	-1.79675	1.14e-13	7.19e-13	0.0449374	-1.84169	-1.44925
TRCN0000006998	HIPK4	147746	2007	2044	1702	3704	2605	1732	2299	1917.67	2680.33	1.39771	0.48306	0.00614821	0.0105257	-0.0265131	0.509574	0.388616
TRCN0000006999	HIPK4	147746	1480	1795	1120	1267	1223	931	1302.67	1465	1140.33	0.778385	-0.361445	0.0857821	0.117625	0.0363954	-0.39784	-0.292179
TRCN0000007000	HIPK4	147746	2606	2606	2337	786	763	633	1621.83	2516.33	727.333	0.289045	-1.79063	5.68e-16	4.72e-15	0.0227011	-1.81334	-1.44432
TRCN0000007006	MAP2K2	5605	1801	1941	1112	1905	2372	2443	1929	1618	2240	1.38443	0.469287	0.00939382	0.0156239	0.000246594	0.469041	0.377512
TRCN0000007007	MAP2K2	5605	2966	2928	2234	3029	4218	3007	3063.67	2709.33	3418	1.26156	0.335214	0.0528848	0.0759554	-0.0143587	0.349573	0.26943
TRCN0000007008	MAP2K2	5605	4293	3642	4071	1318	1204	530	2509.67	4002	1017.33	0.254206	-1.97593	1.13e-21	1.71e-20	-0.0294055	-1.94652	-1.59369
TRCN0000007020	WNK4	65266	5061	5778	4506	4296	4972	4473	4847.67	5115	4580.33	0.895471	-0.159282	0.375097	0.433895	0.0216759	-0.180958	-0.129206
TRCN0000007021	WNK4	65266	12828	13017	12506	10484	10386	11290	11751.8	12783.7	10720	0.83857	-0.253997	0.148851	0.193133	0.0198635	-0.27386	-0.20556
TRCN0000007022	WNK4	65266	337	349	270	373	421	298	341.333	318.667	364	1.14226	0.19189	0.497235	0.56024	-0.027722	0.219612	0.15389
TRCN0000007023	WNK4	65266	1698	1721	1351	1926	1371	1396	1577.17	1590	1564.33	0.983857	-0.0234788	0.923049	0.943627	0.0245318	-0.0480106	-0.0197291
TRCN0000007024	CSNK1A1L	122011	2475	2457	2769	2784	3717	3393	2932.5	2567	3298	1.28477	0.361508	0.0370672	0.0550349	-0.0197175	0.381226	0.290627
TRCN0000007025	CSNK1A1L	122011	207	226	284	412	216	408	292.167	239	345.333	1.44491	0.530979	0.0787954	0.108929	-0.0375619	0.568541	0.427245
TRCN0000007026	CSNK1A1L	122011	10193	11272	10140	9451	10938	9498	10248.7	10535	9962.33	0.945642	-0.0806347	0.646859	0.703632	0.0219282	-0.102563	-0.0658052
TRCN0000007027	CSNK1A1L	122011	2877	2993	2201	1002	936	769	1796.33	2690.33	902.333	0.335398	-1.57605	1.12e-13	7.09e-13	0.0114083	-1.58746	-1.27133
TRCN0000007028	CSNK1A1L	122011	1170	1099	868	822	724	316	833.167	1045.67	620.667	0.593561	-0.752532	0.00206775	0.00384335	0.0357115	-0.788244	-0.607453
TRCN0000007038	LRRK1	79705	1167	816	1092	853	569	606	850.5	1025	676	0.659512	-0.600529	0.012548	0.0203945	0.0368866	-0.637415	-0.484916
TRCN0000007039	LRRK1	79705	17134	17455	18724	15100	16467	14703	16597.2	17771	15423.3	0.867893	-0.20441	0.227156	0.281099	-0.00252131	-0.201889	-0.165586
TRCN0000007040	LRRK1	79705	6365	6761	6725	3992	5110	3916	5478.17	6617	4339.33	0.655786	-0.608704	0.000753685	0.00151682	0.0204076	-0.629111	-0.491506
TRCN0000007041	LRRK1	79705	692	691	660	1335	1929	1687	1165.67	681	1650.33	2.4234	1.27703	9.69e-11	4.79e-10	0.0442592	1.23277	1.02867
TRCN0000007043	STK32C	282974	401	503	266	369	385	237	360.167	390	330.333	0.847009	-0.239552	0.451795	0.514095	-0.0241114	-0.21544	-0.193915
TRCN0000007045	STK32C	282974	805	901	718	747	763	953	814.5	808	821	1.01609	0.0230269	0.899166	0.92451	0.0344043	-0.0113774	0.0177613
TRCN0000007046	STK32C	282974	4652	4756	3788	5298	4890	6069	4908.83	4398.67	5419	1.23196	0.30096	0.0846366	0.116253	0.0216513	0.279309	0.241816
TRCN0000007047	STRADA	92335	5544	5674	4808	3319	3343	2842	4255	5342	3168	0.593036	-0.753808	3.62e-05	9.02e-05	0.0201222	-0.77393	-0.608481
TRCN0000007048	STRADA	92335	1841	2417	2349	800	1833	823	1677.17	2202.33	1152	0.523082	-0.934892	4.98e-06	1.38e-05	0.0197496	-0.954642	-0.754462
TRCN0000007050	STRADA	92335	695	737	620	531	640	484	617.833	684	551.667	0.80653	-0.3102	0.238027	0.292858	0.0164212	-0.326621	-0.250868
TRCN0000007051	STRADA	92335	3818	3900	4183	1676	1170	1899	2774.33	3967	1581.67	0.398706	-1.3266	8.09e-12	4.46e-11	-0.0250087	-1.30159	-1.07024
TRCN0000007052	PASK	23178	2963	2697	2747	1846	1669	1996	2319.67	2802.33	1837	0.655525	-0.609277	0.00127503	0.00246112	-0.027277	-0.582	-0.491968
TRCN0000007053	PASK	23178	10417	11241	12809	8132	9366	7370	9889.17	11489	8289.33	0.721502	-0.470925	0.00807049	0.0135281	0.0220688	-0.492994	-0.380436
TRCN0000007054	PASK	23178	1396	1327	1074	737	455	506	915.833	1265.67	566	0.447195	-1.16102	2.18e-06	6.34e-06	0.0410699	-1.20209	-0.936757
TRCN0000007055	PASK	23178	133	214	148	60	32	6	98.8333	165	32.6667	0.19798	-2.33657	5.98e-05	0.000144236	-0.0836579	-2.25292	-1.88442
TRCN0000007056	TLK1	9874	4196	4765	5443	1787	2513	2063	3461.17	4801.33	2121	0.441752	-1.17869	4.05e-10	1.87e-09	0.00354543	-1.18224	-0.950999
TRCN0000007057	TLK1	9874	1030	1209	1051	1866	832	1380	1228	1096.67	1359.33	1.23951	0.309774	0.11955	0.158708	0.0410431	0.268731	0.248922
TRCN0000007058	TLK1	9874	593	650	585	308	116	184	406	609.333	202.667	0.332604	-1.58812	1.18e-06	3.62e-06	-0.0156828	-1.57244	-1.28106
TRCN0000007059	TLK1	9874	4375	4849	5008	1041	1671	1562	3084.33	4744	1424.67	0.300309	-1.73548	1.65e-18	1.85e-17	-0.0134591	-1.72202	-1.39985
TRCN0000007060	TLK1	9874	6884	7376	7355	682	798	838	3988.83	7205	772.667	0.10724	-3.22108	2.79e-51	9.95e-49	0.0180577	-3.23914	-2.59746
TRCN0000007061	KSR2	283455	620	500	553	83	119	65	323.333	557.667	89	0.159594	-2.64753	1.11e-11	6.03e-11	-0.0312543	-2.61627	-2.1351
TRCN0000007062	KSR2	283455	2424	2181	2220	898	439	588	1458.33	2275	641.667	0.282051	-1.82597	1.06e-15	8.54e-15	0.0277043	-1.85367	-1.4728
TRCN0000007065	KSR2	283455	2695	2553	1703	5221	4169	4038	3396.5	2317	4476	1.93181	0.949952	2.76e-08	1.04e-07	0.000719081	0.949233	0.764999
TRCN0000007067	SRPK3	26576	79	118	47	32	37	12	54.1667	81.3333	27	0.331967	-1.59089	0.0219002	0.0340599	-0.096462	-1.49443	-1.28329
TRCN0000007068	SRPK3	26576	5265	6418	6263	3279	4359	3460	4840.67	5982	3699.33	0.618411	-0.693363	0.000133132	0.000301804	0.021677	-0.71504	-0.559754
TRCN0000007069	MGC42105	167359	459	576	489	426	306	318	429	508	350	0.688976	-0.537474	0.0705363	0.0985298	-0.0116407	-0.525833	-0.434084
TRCN0000007071	MGC42105	167359	9301	9155	8267	11076	10736	8109	9440.67	8907.67	9973.67	1.11967	0.163076	0.369978	0.428283	0.0220511	0.141025	0.130662
TRCN0000007072	STRADB	55437	2735	2820	4060	5333	5054	3170	3862	3205	4519	1.40998	0.495679	0.00409209	0.00722531	0.0164852	0.479194	0.398788
TRCN0000007073	STRADB	55437	646	626	700	23	192	460	441.167	657.333	225	0.342292	-1.5467	1.06e-06	3.25e-06	-0.00955231	-1.53715	-1.24767
TRCN0000007074	STRADB	55437	1340	1324	1413	2068	1783	1435	1560.5	1359	1762	1.29654	0.374668	0.0466366	0.0678312	0.0250733	0.349595	0.301236
TRCN0000007075	STRADB	55437	6399	6447	7144	4110	5507	4492	5683.17	6663.33	4703	0.705803	-0.502663	0.00525544	0.00907964	0.0197063	-0.522369	-0.406022
TRCN0000007076	STRADB	55437	97	87	54	397	324	161	186.667	79.3333	294	3.70588	1.88982	5.6e-08	2.02e-07	-0.0608385	1.95066	1.52267
TRCN0000007077	MGC16169	93627	3363	3756	2868	3648	4286	3236	3526.17	3329	3723.33	1.11845	0.161506	0.349294	0.40787	0.00625228	0.155254	0.129396
TRCN0000007078	MGC16169	93627	1686	1727	1382	1051	1283	1218	1391.17	1598.33	1184	0.740772	-0.432899	0.0368561	0.0547469	0.0309388	-0.463838	-0.349782
TRCN0000007079	MGC16169	93627	7512	9560	10463	5206	4824	5541	7184.33	9178.33	5190.33	0.565498	-0.822405	5.69e-06	1.56e-05	0.0186641	-0.841069	-0.663781
TRCN0000007080	MGC16169	93627	5995	7971	10283	3877	4194	4972	6215.33	8083	4347.67	0.537878	-0.89465	9.3e-07	2.88e-06	0.0180133	-0.912663	-0.72202
TRCN0000007081	MGC16169	93627	6395	6300	6409	8344	9797	9647	7815.33	6368	9262.67	1.45456	0.540587	0.00275475	0.00503287	0.0201706	0.520417	0.434991
TRCN0000007082	RPS6KL1	83694	5843	6390	5105	3939	2207	1968	4242	5779.33	2704.67	0.467989	-1.09545	3.6e-09	1.5e-08	0.020044	-1.1155	-0.883897
TRCN0000007083	RPS6KL1	83694	1227	1131	955	367	434	271	730.833	1104.33	357.333	0.323574	-1.62783	2.35e-09	1e-08	0.0278502	-1.65568	-1.31307
TRCN0000007084	RPS6KL1	83694	2888	2751	2667	1538	1867	1336	2174.5	2768.67	1580.33	0.570792	-0.808962	2.85e-05	7.21e-05	-0.019707	-0.789255	-0.652944
TRCN0000007085	RPS6KL1	83694	1023	960	751	939	832	514	836.5	911.333	761.667	0.835772	-0.258819	0.280216	0.338155	0.0359402	-0.294759	-0.209448
TRCN0000007086	RPS6KL1	83694	56	15	12	7	1	0	15.1667	27.6667	2.66667	0.0963855	-3.37504	0.00900367	0.0150061	-0.108187	-3.26685	-2.72158
TRCN0000007087	NEK8	284086	2295	2793	2582	942	974	1058	1774	2556.67	991.333	0.387744	-1.36682	6.4e-11	3.23e-10	0.0131359	-1.37996	-1.10266
TRCN0000007088	NEK8	284086	3578	3602	3503	2507	3575	2559	3220.67	3561	2880.33	0.808855	-0.306047	0.0909917	0.123974	-0.00730635	-0.29874	-0.24752
TRCN0000007090	NEK8	284086	157	115	242	6	33	33	97.6667	171.333	24	0.140078	-2.8357	3.69e-06	1.04e-05	-0.083983	-2.75172	-2.28679
TRCN0000007091	NEK8	284086	154	172	100	617	442	365	308.333	142	474.667	3.34272	1.74102	2.83e-09	1.2e-08	-0.0342595	1.77528	1.40272
TRCN0000007097	PINK1	65018	1084	1051	1034	564	663	603	833.167	1056.33	610	0.577469	-0.792184	0.0012211	0.00236556	0.0357115	-0.827895	-0.639418
TRCN0000007098	PINK1	65018	3152	3277	3086	9607	7276	8529	5821.17	3171.67	8470.67	2.67073	1.41723	1.12e-15	8.97e-15	0.0192221	1.39801	1.1417
TRCN0000007099	PINK1	65018	152	155	165	4	33	0	84.8333	157.333	12.3333	0.0783898	-3.67319	1.54e-07	5.26e-07	-0.0875932	-3.5856	-2.96193
TRCN0000007101	PINK1	65018	1323	1284	1313	1957	1705	1515	1516.17	1306.67	1725.67	1.32066	0.401263	0.0340969	0.0509548	0.0261028	0.37516	0.322675
TRCN0000007104	MAP3K13	9175	862	792	761	1550	799	1029	965.5	805	1126	1.39876	0.484146	0.0225136	0.0349292	0.0441105	0.440036	0.389491
TRCN0000007105	MAP3K13	9175	4644	5151	5932	746	994	736	3033.83	5242.33	825.333	0.157436	-2.66716	4.16e-36	2.47e-34	-0.0156347	-2.65153	-2.15092
TRCN0000007106	MAP3K13	9175	11821	12039	11187	8145	11029	8941	10527	11682.3	9371.67	0.802208	-0.317951	0.0728584	0.101376	0.0217252	-0.339676	-0.257117
TRCN0000007107	PAK7	57144	7968	9529	11798	7361	9059	8343	9009.67	9765	8254.33	0.845298	-0.242468	0.176027	0.223604	0.0218309	-0.264299	-0.196267
TRCN0000007108	PAK7	57144	2066	1912	2054	839	797	824	1415.33	2010.67	820	0.407825	-1.29398	3.56e-09	1.49e-08	0.0296427	-1.32362	-1.04394
TRCN0000007109	PAK7	57144	2260	2209	1781	7037	6030	5859	4196	2083.33	6308.67	3.02816	1.59844	1.41e-20	1.92e-19	0.0197494	1.57869	1.28778
TRCN0000007110	PAK7	57144	774	631	522	872	774	531	684	642.333	725.667	1.12974	0.175985	0.446734	0.509419	0.023538	0.152447	0.141068
TRCN0000007111	PAK7	57144	4398	4211	5625	2213	4063	5190	4283.33	4744.67	3822	0.805536	-0.311979	0.0824326	0.11342	0.0202852	-0.332264	-0.252302
TRCN0000007123	SCYL1	57410	6024	5678	5831	1485	1194	1403	3602.5	5844.33	1360.67	0.232818	-2.10272	7.45e-26	1.72e-24	0.00920235	-2.11193	-1.69591
TRCN0000007124	SCYL1	57410	3480	3729	3451	1350	1225	1021	2376	3553.33	1198.67	0.337336	-1.56774	7.5e-15	5.4e-14	-0.0287186	-1.53902	-1.26463
TRCN0000007125	SCYL1	57410	1493	1422	1080	1441	1360	1276	1345.33	1331.67	1359	1.02053	0.0293125	0.865905	0.895475	0.0336749	-0.00436241	0.0228284
TRCN0000007126	SCYL1	57410	1535	1449	1296	2144	2269	2540	1872.17	1426.67	2317.67	1.62453	0.700025	0.000104808	0.000241518	0.00516247	0.694862	0.563521
TRCN0000007127	STK32A	202374	1985	2049	1612	921	1249	772	1431.33	1882	980.667	0.521077	-0.940432	9.69e-06	2.58e-05	0.0288601	-0.969292	-0.758928
TRCN0000007128	STK32A	202374	92	85	134	113	52	77	92.1667	103.667	80.6667	0.778135	-0.361908	0.509253	0.571974	-0.0855226	-0.276385	-0.292552
TRCN0000007129	STK32A	202374	1790	2034	2659	962	461	420	1387.67	2161	614.333	0.284282	-1.81461	3.37e-15	2.54e-14	0.0311364	-1.84574	-1.46364
TRCN0000007130	STK32A	202374	444	414	390	415	601	329	432.167	416	448.333	1.07772	0.107988	0.673234	0.727147	-0.0110939	0.119082	0.0862526
TRCN0000007131	STK32A	202374	8569	8921	9894	16369	18193	14032	12663	9128	16198	1.77454	0.827445	8.42e-06	2.27e-05	0.0174662	0.809979	0.66624
TRCN0000007132	RIPK4	54101	314	230	318	299	382	373	319.333	287.333	351.333	1.22274	0.290115	0.320693	0.379721	-0.0320502	0.322165	0.233073
TRCN0000007133	RIPK4	54101	675	820	499	1061	985	921	826.833	664.667	989	1.48796	0.57334	0.00942065	0.0156523	0.0352731	0.538066	0.461394
TRCN0000007134	RIPK4	54101	3276	3371	3482	3560	2621	2543	3142.17	3376.33	2908	0.861289	-0.21543	0.234557	0.289143	-0.0108862	-0.204544	-0.17447
TRCN0000007135	RIPK4	54101	2392	2838	2295	476	483	802	1547.67	2508.33	587	0.23402	-2.0953	7.57e-20	9.49e-19	0.0254343	-2.12073	-1.68992
TRCN0000007136	RIPK4	54101	80	74	104	260	266	156	156.667	86	227.333	2.64341	1.4024	0.000151327	0.00033993	-0.068244	1.47064	1.12974
TRCN0000007142	TRIB2	28951	4395	5138	6142	771	630	576	2942	5225	659	0.126124	-2.98708	2.06e-42	1.84e-40	-0.0193539	-2.96773	-2.40883
TRCN0000007143	TRIB2	28951	1358	1792	1768	454	374	511	1042.83	1639.33	446.333	0.272265	-1.87692	8.45e-14	5.37e-13	0.0466965	-1.92361	-1.51387
TRCN0000007144	TRIB2	28951	1628	1566	1634	1753	1914	1601	1682.67	1609.33	1756	1.09114	0.12583	0.493957	0.556938	0.0194195	0.10641	0.100635
TRCN0000007145	TRIB2	28951	1136	1233	905	1358	1484	1215	1221.83	1091.33	1352.33	1.23916	0.309359	0.120503	0.159642	0.0413983	0.267961	0.248587
TRCN0000007146	TRIB2	28951	3973	4130	4131	1607	2474	2049	3060.67	4078	2043.33	0.501063	-0.996937	1.14e-07	3.95e-07	-0.0144882	-0.982449	-0.804479
TRCN0000007147	SCYL2	55681	17890	22757	27921	14130	15735	13901	18722.3	22856	14588.7	0.638286	-0.647725	8.14e-05	0.000191189	-0.0196126	-0.628112	-0.522963
TRCN0000007148	SCYL2	55681	3255	3216	3323	2723	1748	1428	2615.5	3264.67	1966.33	0.602308	-0.731428	9.72e-05	0.000225213	-0.0284539	-0.702974	-0.59044
TRCN0000007149	SCYL2	55681	588	574	482	402	259	316	436.833	548	325.667	0.594282	-0.75078	0.0119325	0.0194631	-0.0102922	-0.740488	-0.60604
TRCN0000007150	SCYL2	55681	2460	2241	2010	931	1035	656	1555.5	2237	874	0.390702	-1.35586	3.01e-10	1.41e-09	0.0252199	-1.38108	-1.09382
TRCN0000007151	SCYL2	55681	487	460	351	417	306	473	415.667	432.667	398.667	0.921418	-0.118073	0.709112	0.757992	-0.0139689	-0.104104	-0.0959859
TRCN0000007156	MARK4	57787	3944	3904	4354	870	1410	961	2573.83	4067.33	1080.33	0.265612	-1.91261	9.76e-21	1.36e-19	-0.0289706	-1.88364	-1.54264
TRCN0000007157	MARK4	57787	6813	7280	6862	6383	7133	5561	6672	6985	6359	0.910379	-0.13546	0.451977	0.51412	0.0175005	-0.152961	-0.110003
TRCN0000007158	MARK4	57787	1848	2104	1688	1555	1883	1457	1755.83	1880	1631.67	0.867908	-0.204386	0.29705	0.355132	0.0144926	-0.218879	-0.165567
TRCN0000007159	MARK4	57787	2477	2201	2307	1683	2027	1137	1972	2328.33	1615.67	0.693916	-0.527168	0.00634795	0.0108388	-0.00350996	-0.523658	-0.425776
TRCN0000007160	MARK4	57787	514	477	451	993	614	599	608	480.667	735.333	1.52982	0.613362	0.0108378	0.0178223	0.0152463	0.598115	0.493657
TRCN0000007161	HIPK1	204851	1451	2036	1516	116	356	125	933.333	1667.67	199	0.119328	-3.06699	3.81e-26	9.12e-25	0.0421478	-3.10914	-2.47325
TRCN0000007162	HIPK1	204851	1372	1285	1162	2053	2392	2282	1757.67	1273	2242.33	1.76146	0.816768	7.12e-06	1.93e-05	0.0143578	0.80241	0.657633
TRCN0000007163	HIPK1	204851	879	788	711	695	816	516	734.167	792.667	675.667	0.852397	-0.230403	0.356625	0.415576	0.0281374	-0.25854	-0.18654
TRCN0000007164	HIPK1	204851	20335	23465	28455	16611	18023	16482	20561.8	24085	17038.7	0.707439	-0.499322	0.00212042	0.00393214	-0.0378331	-0.461489	-0.403329
TRCN0000007165	HIPK1	204851	6407	7423	7484	4117	4756	3597	5630.67	7104.67	4156.67	0.585061	-0.77334	2.04e-05	5.25e-05	0.0198901	-0.79323	-0.624227
TRCN0000007325	NPR1	4881	7975	8265	10253	1373	1238	805	4984.83	8831	1138.67	0.12894	-2.95523	2.04e-47	2.61e-45	0.0215837	-2.97682	-2.38315
TRCN0000007326	NPR1	4881	3564	3897	3705	996	1168	895	2370.83	3722	1019.67	0.273957	-1.86798	1.53e-19	1.86e-18	-0.0286278	-1.83935	-1.50667
TRCN0000007328	NPR1	4881	1861	2017	1722	1090	1339	966	1499.17	1866.67	1131.67	0.60625	-0.722015	0.000486519	0.00100692	0.026433	-0.748448	-0.582852
TRCN0000007329	NPR1	4881	345	463	270	549	364	322	385.5	359.333	411.667	1.14564	0.196154	0.472436	0.535305	-0.0193906	0.215544	0.157327
TRCN0000007330	ADCK4	79934	2213	2361	2165	823	630	777	1494.83	2246.33	743.333	0.33091	-1.59549	6.31e-13	3.77e-12	0.026537	-1.62203	-1.287
TRCN0000007331	ADCK4	79934	2302	2118	2112	3008	3883	3449	2812	2177.33	3446.67	1.58298	0.662639	0.000123537	0.000280846	-0.0238941	0.686534	0.533383
TRCN0000007332	ADCK4	79934	42	30	61	0	6	4	23.8333	44.3333	3.33333	0.075188	-3.73335	0.00096063	0.00189761	-0.105541	-3.62781	-3.01043
TRCN0000007334	ADCK4	79934	4	31	5	4	4	0	8	13.3333	2.66667	0.2	-2.32193	0.117974	0.156875	-0.11039	-2.21154	-1.87262
TRCN0000007923	POLD1	5424	803	887	744	112	188	144	479.667	811.333	148	0.182416	-2.4547	2.65e-13	1.62e-12	-0.00316672	-2.45153	-1.97965
TRCN0000007924	POLD1	5424	159	93	106	39	42	10	74.8333	119.333	30.3333	0.25419	-1.97602	0.00170171	0.00322082	-0.0904487	-1.88557	-1.59376
TRCN0000007925	POLD1	5424	70	37	28	113	72	40	60	45	75	1.66667	0.736966	0.162232	0.208139	-0.0947499	0.831715	0.5933
TRCN0000007926	POLD1	5424	1033	996	986	1037	719	551	887	1005	769	0.765174	-0.38614	0.101013	0.136011	0.0392625	-0.425402	-0.312087
TRCN0000007927	POLD1	5424	1013	1050	665	2865	2045	1658	1549.33	909.333	2189.33	2.40762	1.26761	6.76e-12	3.74e-11	0.0253903	1.24222	1.02108
TRCN0000009819	AKT2	208	2062	2289	1562	1544	1598	1272	1721.17	1971	1471.33	0.746491	-0.421804	0.0325565	0.0488347	0.0169434	-0.438747	-0.340837
TRCN0000009820	AKT2	208	1638	1581	2000	777	1900	1312	1534.67	1739.67	1329.67	0.764323	-0.387746	0.0551125	0.0786971	0.0257485	-0.413495	-0.313382
TRCN0000009826	CHEK1	1111	15	12	20	0	18	4	11.5	15.6667	7.33333	0.468085	-1.09516	0.391651	0.450771	-0.109312	-0.985845	-0.883659
TRCN0000009827	CHEK1	1111	1244	1062	798	1658	1134	1298	1199	1034.67	1363.33	1.31765	0.397972	0.046607	0.0678189	0.0426507	0.355322	0.320022
TRCN0000009828	CHEK1	1111	460	401	378	535	388	629	465.167	413	517.333	1.25262	0.324952	0.213339	0.265949	-0.00553223	0.330485	0.261157
TRCN0000009835	ERBB3	2065	2664	2162	2200	796	854	894	1595	2342	848	0.362084	-1.4656	1.15e-11	6.24e-11	0.023865	-1.48947	-1.18229
TRCN0000009850	MET	4233	1659	1443	1609	2437	732	1819	1616.5	1570.33	1662.67	1.0588	0.0824281	0.651971	0.708473	0.0229472	0.0594809	0.0656474
TRCN0000009859	PIK3CB	5291	4273	4054	3452	2293	2272	2231	3095.83	3926.33	2265.33	0.576959	-0.793459	1.89e-05	4.91e-05	-0.0129535	-0.780506	-0.640446
TRCN0000009860	PIK3CB	5291	2650	2252	2174	3814	5149	6215	3709	2358.67	5059.33	2.145	1.10098	1.2e-10	5.9e-10	0.0127813	1.08819	0.886746
TRCN0000009863	RET	5979	241	215	232	176	165	85	185.667	229.333	142	0.619186	-0.691555	0.085661	0.117509	-0.0610784	-0.630477	-0.558296
TRCN0000009864	RET	5979	9680	10093	9531	5590	8150	6616	8276.67	9768	6785.33	0.694649	-0.525644	0.00346167	0.00621128	0.0209958	-0.546639	-0.424547
TRCN0000009866	SGK1	6446	1413	1474	971	2933	2137	2026	1825.67	1286	2365.33	1.83929	0.879153	1.1e-06	3.36e-06	0.00905287	0.8701	0.707924
TRCN0000009867	SGK1	6446	1064	907	878	1406	946	1592	1132.17	949.667	1314.67	1.38435	0.469204	0.0205777	0.0321433	0.0455406	0.423663	0.377445
TRCN0000009876	CDK4	1019	2997	2826	2352	2192	2682	2342	2565.17	2725	2405.33	0.882691	-0.180019	0.329384	0.388293	-0.0290555	-0.150964	-0.145924
TRCN0000009877	CDK6	1021	46	120	57	62	37	25	57.8333	74.3333	41.3333	0.556054	-0.846704	0.194722	0.244354	-0.0953845	-0.751319	-0.683369
TRCN0000009878	CDK6	1021	1191	1205	1231	1570	1631	1518	1391	1209	1573	1.30108	0.379704	0.0492431	0.0711387	0.0309482	0.348756	0.305296
TRCN0000009886	FLT3	2322	578	521	358	586	490	451	497.333	485.667	509	1.04804	0.0676992	0.7752	0.817743	-0.000348156	0.0680473	0.0537737
TRCN0000009887	FLT3	2322	1579	1550	1024	2727	1811	2718	1901.5	1384.33	2418.67	1.74717	0.805021	7.3e-06	1.98e-05	0.00263952	0.802381	0.648163
TRCN0000009888	FLT3	2322	1336	1342	1063	893	1231	1569	1239	1247	1231	0.987169	-0.0186307	0.949278	0.963384	0.0403943	-0.059025	-0.0158208
TRCN0000009935	BTK	695	155	159	93	388	450	392	272.833	135.667	410	3.02211	1.59556	1.7e-07	5.75e-07	-0.0415983	1.63716	1.28545
TRCN0000009936	BTK	695	1105	1247	902	1441	2811	2057	1593.83	1084.67	2103	1.93884	0.955197	2.34e-07	7.8e-07	0.0239113	0.931286	0.769227
TRCN0000009938	BTK	695	199	220	126	650	458	475	354.667	181.667	527.667	2.90459	1.53833	3.96e-08	1.45e-07	-0.0251569	1.56349	1.23932
TRCN0000009939	BTK	695	2490	2644	2612	875	1018	664	1717.17	2582	852.333	0.330106	-1.599	9.63e-14	6.11e-13	0.0172134	-1.61621	-1.28983
TRCN0000009942	CHEK1	1111	3716	2947	2769	3595	2702	2680	3068.17	3144	2992.33	0.95176	-0.0713303	0.700834	0.751144	-0.0141638	-0.0571665	-0.0583045
TRCN0000009943	DGKG	1608	387	579	275	356	188	188	328.833	413.667	244	0.589847	-0.761588	0.0205589	0.0321295	-0.0301665	-0.731421	-0.614753
TRCN0000009944	DAPK3	1613	529	590	352	1759	1540	1599	1061.5	490.333	1632.67	3.32971	1.7354	1e-17	1.01e-16	0.0467764	1.68862	1.39818
TRCN0000009946	CHEK1	1111	3135	3137	2955	4214	4471	3942	3642.33	3075.67	4209	1.36848	0.452578	0.00874017	0.0145821	0.0106221	0.441956	0.364043
TRCN0000009947	CHEK1	1111	12051	9601	9845	4637	5949	6506	8098.17	10499	5697.33	0.542655	-0.881893	1.04e-06	3.2e-06	0.0207041	-0.902597	-0.711737
TRCN0000009948	CHEK1	1111	178	138	168	709	664	749	434.333	161.333	707.333	4.3843	2.13235	5.12e-16	4.31e-15	-0.0107211	2.14307	1.71818
TRCN0000009950	DGKG	1608	548	447	459	1134	424	403	569.167	484.667	653.667	1.34869	0.431562	0.0795812	0.109968	0.0102751	0.421287	0.347101
TRCN0000009951	DGKG	1608	735	384	363	869	509	654	585.667	494	677.333	1.37112	0.455355	0.0620815	0.0877893	0.0124539	0.442901	0.366281
TRCN0000009952	DGKG	1608	982	972	660	1507	1803	1729	1275.5	871.333	1679.67	1.9277	0.946878	1.09e-06	3.34e-06	0.0381356	0.908743	0.762521
TRCN0000009953	DGKG	1608	461	285	286	617	265	389	383.833	344	423.667	1.23159	0.300521	0.27693	0.334441	-0.0196964	0.320217	0.241462
TRCN0000009954	DAPK3	1613	173	136	137	464	222	227	226.5	148.667	304.333	2.04709	1.03357	0.0015355	0.00292173	-0.051665	1.08524	0.832408
TRCN0000009955	CSNK1E	1454	353	325	194	198	189	282	256.833	290.667	223	0.767202	-0.382322	0.282481	0.34025	-0.0450114	-0.337311	-0.309009
TRCN0000009956	CSNK1E	1454	846	574	908	305	262	990	647.5	776	519	0.668814	-0.580322	0.0260385	0.0399096	0.019775	-0.600097	-0.468626
TRCN0000009957	CSNK1E	1454	6065	4742	4813	11249	9426	9998	7715.5	5206.67	10224.3	1.9637	0.973575	8.34e-08	2.93e-07	0.0199614	0.953613	0.784042
TRCN0000009958	DAPK3	1613	1694	1382	1330	2234	1580	2426	1774.33	1468.67	2080	1.41625	0.502077	0.00611311	0.0104768	0.0131105	0.488966	0.403945
TRCN0000009959	DAPK3	1613	53	20	34	6	47	0	26.6667	35.6667	17.6667	0.495327	-1.01355	0.259201	0.315643	-0.104681	-0.908865	-0.817869
TRCN0000009960	CAMK4	814	332	385	635	886	761	955	659	450.667	867.333	1.92456	0.944526	5.17e-05	0.000125912	0.021002	0.923524	0.760624
TRCN0000009961	CAMK4	814	125	249	134	351	462	409	288.333	169.333	407.333	2.40551	1.26634	2.47e-05	6.3e-05	-0.0383546	1.3047	1.02006
TRCN0000009962	CAMK4	814	853	658	420	1244	967	1398	923.333	643.667	1203	1.86898	0.902251	2.18e-05	5.56e-05	0.0415331	0.860718	0.726545
TRCN0000009963	CAMK4	814	50	115	76	40	7	6	49	80.3333	17.6667	0.219917	-2.18497	0.00382649	0.00679747	-0.0979879	-2.08698	-1.76221
TRCN0000009964	CAMK4	814	1029	992	753	354	557	374	676.5	924.667	428.333	0.46323	-1.1102	3.18e-05	8e-05	0.0227954	-1.13299	-0.895785
TRCN0000009966	CSNK1E	1454	383	307	446	930	516	453	505.833	378.667	633	1.67165	0.741277	0.00346522	0.00621417	0.000983307	0.740294	0.596776
TRCN0000009967	HCK	3055	122	101	64	261	134	171	142.167	95.6667	188.667	1.97213	0.979751	0.0108089	0.0177841	-0.0719736	1.05172	0.789021
TRCN0000009968	HCK	3055	1086	732	900	730	764	617	804.833	906	703.667	0.776674	-0.364619	0.132239	0.173543	0.0337085	-0.398327	-0.294738
TRCN0000009969	HCK	3055	1446	1177	839	2633	1913	2536	1757.33	1154	2360.67	2.04564	1.03255	1.17e-08	4.53e-08	0.0143824	1.01817	0.831586
TRCN0000009970	HCK	3055	213	172	88	347	306	332	243	157.667	328.333	2.08245	1.05828	0.000892742	0.00176677	-0.0480158	1.1063	0.85233
TRCN0000009971	HCK	3055	27	23	23	36	46	47	33.6667	24.3333	43	1.76712	0.821403	0.200074	0.250678	-0.102567	0.923969	0.661369
TRCN0000009972	MAPK11	5600	78	96	153	237	186	156	151	109	193	1.77064	0.824273	0.0286126	0.0434467	-0.0696902	0.893963	0.663683
TRCN0000009973	MAPK13	5603	536	567	387	671	672	563	566	496.667	635.333	1.27919	0.355236	0.149654	0.193861	0.00984533	0.34539	0.28557
TRCN0000009974	MAP2K3	5606	348	409	256	739	709	955	569.333	337.667	801	2.37216	1.2462	2.69e-07	8.9e-07	0.0102977	1.2359	1.00382
TRCN0000009975	MAP2K3	5606	439	324	359	827	705	647	550.167	374	726.333	1.94207	0.957594	9.95e-05	0.000229908	0.00763821	0.949955	0.771159
TRCN0000009976	MAPK11	5600	3506	2933	3087	4325	3135	3553	3423.17	3175.33	3671	1.1561	0.209265	0.226019	0.280015	0.00189802	0.207367	0.167897
TRCN0000009977	MAPK11	5600	16	17	20	13	4	0	11.6667	17.6667	5.66667	0.320755	-1.64046	0.193019	0.242501	-0.109261	-1.5312	-1.32325
TRCN0000009978	MAPK13	5603	5083	4035	3735	6719	7818	7863	5875.5	4284.33	7466.67	1.74278	0.801394	5.43e-06	1.5e-05	0.0190349	0.782359	0.645239
TRCN0000009980	MAPK13	5603	4320	3535	3273	5092	4331	3226	3962.83	3709.33	4216.33	1.13668	0.184829	0.285391	0.34311	0.0178007	0.167028	0.148197
TRCN0000009981	MAPK13	5603	225	195	180	247	233	171	208.5	200	217	1.085	0.117695	0.708316	0.757898	-0.0557284	0.173423	0.0940777
TRCN0000009982	TEC	7006	290	275	354	206	101	238	244	306.333	181.667	0.593036	-0.753809	0.0388052	0.0574296	-0.047797	-0.706012	-0.608482
TRCN0000009983	TEC	7006	1565	1348	1183	1311	1075	1167	1274.83	1365.33	1184.33	0.867432	-0.205178	0.332793	0.391593	0.0381779	-0.243356	-0.166205
TRCN0000009984	TEC	7006	1763	1446	1558	842	2174	541	1387.33	1589	1185.67	0.746172	-0.422421	0.0417203	0.0612075	0.0311553	-0.453576	-0.341335
TRCN0000009985	MAP2K3	5606	215	379	176	328	338	416	308.667	256.667	360.667	1.40519	0.49077	0.098311	0.132875	-0.0341922	0.524962	0.394831
TRCN0000009986	MAP2K3	5606	2224	1987	1989	3163	2256	1875	2249	2066.67	2431.33	1.17645	0.234442	0.186177	0.235102	-0.0242002	0.258642	0.188193
TRCN0000009987	MAP2K6	5608	517	341	419	1047	880	849	675.5	425.667	925.333	2.17384	1.12025	1.22e-06	3.7e-06	0.0226953	1.09755	0.902283
TRCN0000009988	MAP2K6	5608	743	505	405	1169	870	1024	786	551	1021	1.85299	0.889859	6.2e-05	0.000148508	0.0323114	0.857547	0.716555
TRCN0000009989	MAP2K6	5608	1129	1035	939	419	542	603	777.833	1034.33	521.333	0.504028	-0.988423	9.69e-05	0.000224482	0.0316874	-1.02011	-0.797616
TRCN0000009990	MAP2K6	5608	782	580	779	381	285	439	541	713.667	368.333	0.516114	-0.954238	0.000731577	0.00147603	0.00631512	-0.960554	-0.770058
TRCN0000009991	MAP2K6	5608	1237	1024	1030	1460	996	1366	1185.5	1097	1274	1.16135	0.215802	0.281404	0.339207	0.0433371	0.172465	0.173166
TRCN0000009992	TEC	7006	208	279	202	117	59	41	151	229.667	72.3333	0.314949	-1.66681	0.000344136	0.000731574	-0.0696902	-1.59712	-1.34449
TRCN0000009993	TEC	7006	17865	17740	21750	11866	13189	12834	15874	19118.3	12629.7	0.660605	-0.59814	0.00040698	0.000852746	0.00230368	-0.600444	-0.48299
TRCN0000009994	CAMK1	8536	12	60	38	33	33	67	40.5	36.6667	44.3333	1.20909	0.273923	0.625046	0.683378	-0.100517	0.37444	0.22002
TRCN0000009995	CAMK1	8536	4	5	34	6	0	10	9.83333	14.3333	5.33333	0.372093	-1.42626	0.287804	0.345623	-0.109825	-1.31644	-1.15058
TRCN0000009996	CSK	1445	40	51	18	86	28	52	45.8333	36.3333	55.3333	1.52294	0.606855	0.29047	0.348044	-0.0989274	0.705783	0.488412
TRCN0000009997	TXK	7294	2760	2586	2964	949	1380	623	1877	2770	984	0.355235	-1.49316	8.79e-13	5.22e-12	0.00474964	-1.49791	-1.2045
TRCN0000009999	TXK	7294	53	45	46	105	93	139	80.1667	48	112.333	2.34028	1.22668	0.00993577	0.0164232	-0.0889212	1.3156	0.988082
TRCN0000010000	CAMK1	8536	397	282	301	544	358	558	406.667	326.667	486.667	1.4898	0.575115	0.034534	0.0515841	-0.0155639	0.590679	0.462825
TRCN0000010001	CAMK1	8536	446	356	328	1600	1315	1339	897.333	376.667	1418	3.7646	1.9125	1.67e-19	2.01e-18	0.0399158	1.87258	1.54095
TRCN0000010003	CSK	1445	289	278	209	236	240	207	243.167	258.667	227.667	0.880155	-0.184171	0.625307	0.68343	-0.0479793	-0.136192	-0.149271
TRCN0000010004	YES1	7525	635	835	553	1614	1496	1251	1064	674.333	1453.67	2.15571	1.10816	5.33e-08	1.93e-07	0.0467729	1.06139	0.89254
TRCN0000010005	YES1	7525	348	305	221	860	643	547	487.333	291.333	683.333	2.34554	1.22992	1.29e-06	3.91e-06	-0.00193504	1.23185	0.990693
TRCN0000010006	YES1	7525	22901	19915	21498	11047	10665	9808	15972.3	21438	10506.7	0.490095	-1.02887	7.39e-10	3.33e-09	0.00167756	-1.03054	-0.830218
TRCN0000010007	CSK	1445	24	37	46	27	33	30	32.8333	35.6667	30	0.841121	-0.249614	0.811124	0.848943	-0.102818	-0.146796	-0.202027
TRCN0000010008	CSK	1445	440	460	332	1548	855	1271	817.667	410.667	1224.67	2.98214	1.57635	4.1e-13	2.48e-12	0.0346294	1.54172	1.26997
TRCN0000010009	CSK	1445	25	34	96	91	88	16	58.3333	51.6667	65	1.25806	0.331206	0.51859	0.580632	-0.0952379	0.426444	0.266199
TRCN0000010010	MAP3K8	1326	168	223	150	174	209	174	183	180.333	185.667	1.02957	0.0420487	0.876094	0.905138	-0.0617203	0.103769	0.0330957
TRCN0000010011	MAP3K8	1326	175	182	138	108	4	30	106.167	165	47.3333	0.286869	-1.80154	0.000840772	0.0016732	-0.0816266	-1.71991	-1.4531
TRCN0000010012	MAP3K8	1326	34	19	53	10	25	12	25.5	35.3333	15.6667	0.443396	-1.17333	0.199805	0.250439	-0.105035	-1.0683	-0.946679
TRCN0000010013	MAP3K8	1326	52	64	104	118	206	790	222.333	73.3333	371.333	5.06364	2.34017	1.19e-12	6.98e-12	-0.0525979	2.39277	1.88572
TRCN0000010014	MAP3K8	1326	426	404	294	1274	1187	1193	796.333	374.667	1218	3.25089	1.70083	7.74e-15	5.54e-14	0.0330849	1.66775	1.37032
TRCN0000010015	YES1	7525	775	649	467	974	1345	1036	874.333	630.333	1118.33	1.77419	0.827163	0.00012901	0.000292872	0.0384511	0.788712	0.666013
TRCN0000010016	PIK3CB	5291	791	858	661	666	846	796	769.667	770	769.333	0.999134	-0.00124963	1	1	0.0310515	-0.0323011	-0.00180915
TRCN0000010017	PIK3CB	5291	2378	2713	2967	6055	6260	8010	4730.5	2686	6775	2.52234	1.33476	1.31e-14	9.15e-14	0.0216411	1.31312	1.07521
TRCN0000010018	PIK3CB	5291	2935	2091	2562	808	818	1166	1730	2529.33	930.667	0.367949	-1.44242	9.36e-12	5.14e-11	0.0163375	-1.45876	-1.1636
TRCN0000010019	YES1	7525	3216	2700	1868	2850	3289	4087	3001.67	2594.67	3408.67	1.31372	0.393658	0.0229758	0.0355551	-0.0169763	0.410635	0.316544
TRCN0000010020	ITK	3702	911	847	696	1929	1403	1320	1184.33	818	1550.67	1.89568	0.922716	3.14e-06	8.97e-06	0.0433943	0.879322	0.743042
TRCN0000010021	ITK	3702	2448	2100	2040	3045	2834	2901	2561.33	2196	2926.67	1.33273	0.41438	0.0177068	0.0279032	-0.0290905	0.443471	0.333249
TRCN0000010022	ITK	3702	12507	12550	14498	13650	14994	16861	14176.7	13185	15168.3	1.15042	0.202165	0.264526	0.32164	0.011607	0.190558	0.162173
TRCN0000010023	ITK	3702	7169	5949	6337	2056	2609	2322	4407	6485	2329	0.359136	-1.4774	5.72e-15	4.19e-14	0.02088	-1.49828	-1.1918
TRCN0000010024	PIK3CB	5291	490	342	379	224	344	330	351.5	403.667	299.333	0.741536	-0.431412	0.174193	0.221801	-0.0257621	-0.405649	-0.348583
TRCN0000010025	PIK3CB	5291	356	363	366	469	358	343	375.833	361.667	390	1.07834	0.108813	0.682538	0.735321	-0.0211737	0.129987	0.0869178
TRCN0000010026	PRKG1	5592	2961	2212	2504	1170	1080	1337	1877.33	2559	1195.67	0.46724	-1.09776	5.89e-08	2.11e-07	0.00472112	-1.10249	-0.885761
TRCN0000010027	IKBKE	9641	80	113	137	46	81	103	93.3333	110	76.6667	0.69697	-0.520832	0.32921	0.388231	-0.085195	-0.435637	-0.420669
TRCN0000010030	PRKG1	5592	11664	10909	14703	9482	10563	9939	11210	12425.3	9994.67	0.804378	-0.314054	0.0752671	0.104411	0.0208808	-0.334935	-0.253975
TRCN0000010032	PRKG1	5592	868	867	706	696	493	638	711.333	813.667	609	0.748464	-0.417996	0.0967691	0.131178	0.0261197	-0.444115	-0.337767
TRCN0000010034	IKBKE	9641	472	389	519	891	648	666	597.5	460	735	1.59783	0.67611	0.00513891	0.00889746	0.0139553	0.662155	0.544242
TRCN0000010035	IKBKE	9641	134	102	150	367	222	126	183.5	128.667	238.333	1.85233	0.889342	0.0113713	0.0186329	-0.0615997	0.950942	0.716138
TRCN0000010036	IKBKE	9641	38	26	33	9	4	10	20	32.3333	7.66667	0.237113	-2.07635	0.0483393	0.0699905	-0.106709	-1.96964	-1.67464
TRCN0000010037	IKBKE	9641	471	454	332	949	680	630	586	419	753	1.79714	0.8457	0.000476126	0.000987955	0.0124969	0.833203	0.680956
TRCN0000010039	MAPK1	5594	2186	2393	1546	5036	3467	3878	3084.33	2041.67	4127	2.02139	1.01535	2.81e-09	1.19e-08	-0.0134591	1.02881	0.817716
TRCN0000010040	MAPK1	5594	3418	3136	3369	4123	3337	4197	3596.67	3307.67	3885.67	1.17475	0.232348	0.179069	0.226929	0.00898706	0.223361	0.186505
TRCN0000010041	MAPK1	5594	6031	5210	3304	14974	12325	11851	8949.17	4848.33	13050	2.69165	1.42849	2.08e-14	1.42e-13	0.021784	1.40671	1.15077
TRCN0000010049	MAPK1	5594	36	23	76	86	42	132	65.8333	45	86.6667	1.92593	0.945552	0.0646965	0.0910859	-0.0930493	1.0386	0.761452
TRCN0000010050	MAPK1	5594	1436	1430	1077	2895	1720	2447	1834.17	1314.33	2354	1.79102	0.840783	3.16e-06	9.02e-06	0.00835449	0.832429	0.676992
TRCN0000010051	MAPK14	1432	299	348	336	1227	992	928	688.333	327.667	1049	3.20142	1.67871	1.87e-13	1.16e-12	0.0239601	1.65475	1.35249
TRCN0000010052	MAPK14	1432	2129	1828	2036	2294	1369	1805	1910.17	1997.67	1822.67	0.912398	-0.132265	0.495641	0.55864	0.00188748	-0.134153	-0.107427
TRCN0000010053	MAPK14	1432	6475	5513	6123	8951	8735	10679	7746	6037	9455	1.56618	0.647246	0.000341224	0.000725864	0.0200264	0.627219	0.520973
TRCN0000010054	MAPK14	1432	1	2	5	3	0	0	1.83333	2.66667	1	0.375	-1.41504	0.600148	0.658624	-0.112298	-1.30274	-1.14153
TRCN0000010056	PHKG2	5261	38	19	11	6	36	0	18.3333	22.6667	14	0.617647	-0.695145	0.525917	0.587607	-0.107218	-0.587928	-0.561191
TRCN0000010065	PHKG2	5261	1134	955	990	2239	1248	2292	1476.33	1026.33	1926.33	1.87691	0.908358	1.35e-06	4.07e-06	0.0270665	0.881292	0.731468
TRCN0000010069	PHKG2	5261	73	79	77	152	73	86	90	76.3333	103.667	1.35808	0.441567	0.326274	0.385192	-0.0861323	0.527699	0.355166
TRCN0000010074	CDK6	1021	1369	1314	1237	1752	2434	1762	1644.67	1306.67	1982.67	1.51735	0.601551	0.00116807	0.00227016	0.0215684	0.579983	0.484136
TRCN0000010075	BLK	640	334	368	248	313	75	295	272.167	316.667	227.667	0.718947	-0.476042	0.170965	0.218384	-0.0417392	-0.434303	-0.384561
TRCN0000010081	CDK6	1021	128	71	130	607	285	376	266.167	109.667	422.667	3.8541	1.9464	2.62e-10	1.24e-09	-0.0430123	1.98941	1.56828
TRCN0000010082	CDK6	1021	239	258	111	544	670	532	392.333	202.667	582	2.87171	1.52191	1.99e-08	7.56e-08	-0.0181436	1.54005	1.22608
TRCN0000010083	BLK	640	86	129	33	175	169	165	126.167	82.6667	169.667	2.05242	1.03733	0.00974943	0.0161318	-0.0761967	1.11352	0.835434
TRCN0000010085	DDR1	780	1455	1262	1111	1402	1209	1676	1352.5	1276	1429	1.11991	0.163378	0.398355	0.457995	0.0332293	0.130148	0.130904
TRCN0000010086	BLK	640	1608	985	1180	509	322	394	833	1257.67	408.333	0.324675	-1.62293	6e-10	2.73e-09	0.0357	-1.65863	-1.30912
TRCN0000010087	BLK	640	54	56	79	130	39	63	70.1667	63	77.3333	1.22751	0.295739	0.537164	0.598091	-0.0917936	0.387532	0.237607
TRCN0000010094	DDR1	780	69	77	88	67	55	63	69.8333	78	61.6667	0.790598	-0.338983	0.592091	0.651117	-0.09189	-0.247093	-0.274072
TRCN0000010095	FRK	2444	805	742	588	1331	1771	1465	1117	711.667	1522.33	2.13911	1.09701	4.22e-08	1.55e-07	0.0459884	1.05102	0.883549
TRCN0000010096	FRK	2444	405	412	264	308	378	542	384.833	360.333	409.333	1.13599	0.183944	0.499592	0.562304	-0.0195128	0.203457	0.147484
TRCN0000010097	FRK	2444	411	424	291	998	1026	584	622.333	375.333	869.333	2.31616	1.21174	2.85e-07	9.39e-07	0.0169481	1.19479	0.976036
TRCN0000010098	FRK	2444	131	151	156	520	650	267	312.5	146	479	3.28082	1.71406	4.23e-09	1.74e-08	-0.0334191	1.74748	1.38098
TRCN0000010101	LYN	4067	67	121	88	201	137	81	115.833	92	139.667	1.51812	0.602282	0.145618	0.189398	-0.0789817	0.681264	0.484726
TRCN0000010104	LYN	4067	5023	4545	4915	5426	5099	4852	4976.67	4827.67	5125.67	1.06173	0.0864136	0.617925	0.676744	0.0215928	0.0648208	0.0688602
TRCN0000010105	LYN	4067	565	523	448	287	453	547	470.5	512	429	0.837891	-0.255166	0.376952	0.435415	-0.00465665	-0.25051	-0.206503
TRCN0000010106	LYN	4067	2013	1614	1715	1574	2267	1940	1853.83	1780.67	1927	1.08218	0.113939	0.527793	0.589292	0.00671544	0.107224	0.0910498
TRCN0000010107	LYN	4067	1538	1409	1170	2249	2409	2078	1808.83	1372.33	2245.33	1.63614	0.710299	9.08e-05	0.000211319	0.0104156	0.699883	0.571803
TRCN0000010112	PRKCZ	5590	24	8	22	55	43	28	30	18	42	2.33333	1.22239	0.0693972	0.0971498	-0.103673	1.32606	0.984625
TRCN0000010113	PRKCZ	5590	359	277	184	430	423	318	331.833	273.333	390.333	1.42805	0.514045	0.0764544	0.105875	-0.0295763	0.543622	0.413594
TRCN0000010114	PRKCZ	5590	5486	5151	6459	894	598	764	3225.33	5698.67	752	0.131961	-2.92182	4.75e-42	4.12e-40	-0.00709177	-2.91473	-2.35622
TRCN0000010115	PIM1	5292	462	315	328	410	167	349	338.5	368.333	308.667	0.838009	-0.254962	0.432638	0.494928	-0.0282727	-0.22669	-0.206339
TRCN0000010116	PIM1	5292	102	101	123	80	62	82	91.6667	108.667	74.6667	0.687117	-0.541373	0.313758	0.373577	-0.0856631	-0.45571	-0.437228
TRCN0000010117	PIM1	5292	47	17	47	152	21	41	54.1667	37	71.3333	1.92793	0.947051	0.0843861	0.115959	-0.096462	1.04351	0.76266
TRCN0000010118	PIM1	5292	1184	956	853	1282	1026	766	1011.17	997.667	1024.67	1.02706	0.0385249	0.839416	0.873428	0.0461031	-0.00757824	0.0302549
TRCN0000010119	PIM1	5292	121	100	75	156	112	91	109.167	98.6667	119.667	1.21284	0.278387	0.498977	0.561808	-0.0808018	0.359188	0.223619
TRCN0000010121	PRKCZ	5590	337	338	303	493	253	261	330.833	326	335.667	1.02965	0.0421573	0.861577	0.892437	-0.0297728	0.0719301	0.0331832
TRCN0000010139	STK19	8859	1119	1015	944	1669	1533	1831	1351.83	1026	1677.67	1.63515	0.709425	0.00023285	0.000510553	0.0332706	0.676155	0.571099
TRCN0000010140	STK19	8859	37	27	30	27	112	6	39.8333	31.3333	48.3333	1.54255	0.62532	0.298333	0.356401	-0.100716	0.726037	0.503298
TRCN0000010141	STK19	8859	13	33	39	3	19	31	23	28.3333	17.6667	0.623529	-0.68147	0.488991	0.552308	-0.105795	-0.575676	-0.550167
TRCN0000010149	STK19	8859	2126	1833	1597	699	376	700	1221.83	1852	591.667	0.319474	-1.64623	2.36e-12	1.35e-11	0.0413983	-1.68763	-1.3279
TRCN0000010150	STK19	8859	51	23	91	10	4	6	30.8333	55	6.66667	0.121212	-3.04439	0.00163043	0.00309502	-0.103421	-2.94097	-2.45503
TRCN0000010151	ACVR1B	91	2809	2636	2360	4009	3724	5787	3554.17	2601.67	4506.67	1.73222	0.792625	3.81e-06	1.07e-05	0.00736633	0.785258	0.63817
TRCN0000010153	EPHA4	2043	364	302	175	97	150	101	198.167	280.333	116	0.413793	-1.27302	0.00177997	0.00335706	-0.0581166	-1.2149	-1.02704
TRCN0000010154	STK17B	9262	525	405	398	1324	1819	1217	948	442.667	1453.33	3.28313	1.71507	1.99e-16	1.74e-15	0.0430447	1.67203	1.3818
TRCN0000010156	STK17B	9262	4137	3636	4755	3469	4122	4349	4078	4176	3980	0.953065	-0.0693533	0.704608	0.754434	0.0188616	-0.0882149	-0.0567107
TRCN0000010157	STK17B	9262	132	108	117	180	73	56	111	119	103	0.865546	-0.208317	0.696851	0.747625	-0.0802995	-0.128018	-0.168736
TRCN0000010158	STK17B	9262	283	438	205	1239	864	1329	726.333	308.667	1144	3.70626	1.88997	3.99e-17	3.77e-16	0.0274586	1.86251	1.52279
TRCN0000010159	ACVR1B	91	1442	1428	1375	2349	1716	2093	1733.83	1415	2052.67	1.45065	0.536697	0.0034897	0.00625458	0.0160704	0.520627	0.431855
TRCN0000010161	EPHA4	2043	15	2	35	0	0	0	8.66667	17.3333	0	0	#NAME?	0.00117915	0.00228705	NA	NA	NA
TRCN0000010162	AKT1	207	58	25	91	48	44	53	53.1667	58	48.3333	0.833333	-0.263034	0.730742	0.776973	-0.0967566	-0.166278	-0.212846
TRCN0000010163	AKT1	207	399	416	274	178	306	213	297.667	363	232.333	0.640037	-0.643773	0.0570638	0.0813027	-0.036431	-0.607342	-0.519777
TRCN0000010164	EPHA4	2043	349	314	310	198	8	121	216.667	324.333	109	0.336074	-1.57315	0.000100954	0.000233138	-0.053874	-1.51928	-1.26899
TRCN0000010165	EPHA4	2043	1570	1334	1978	517	911	385	1115.83	1627.33	604.333	0.371364	-1.42909	1.45e-09	6.3e-09	0.0460191	-1.47511	-1.15286
TRCN0000010171	AKT1	207	15	8	7	40	117	34	36.8333	10	63.6667	6.36667	2.67054	4.39e-05	0.00010762	-0.101615	2.77215	2.15204
TRCN0000010174	AKT1	207	107	85	45	157	163	147	117.333	79	155.667	1.97046	0.978535	0.0176402	0.0278256	-0.0785747	1.05711	0.788041
TRCN0000010175	LCK	3932	87	103	77	231	263	236	166.167	89	243.333	2.73408	1.45106	6.2e-05	0.000148508	-0.0658526	1.51691	1.16896
TRCN0000010176	LCK	3932	68	34	30	49	12	30	37.1667	44	30.3333	0.689394	-0.536599	0.507018	0.569663	-0.101515	-0.435084	-0.433379
TRCN0000010178	LCK	3932	60	76	26	256	80	130	104.667	54	155.333	2.87654	1.52434	0.000393312	0.000827889	-0.0820404	1.60638	1.22804
TRCN0000010183	BCKDK	10295	36	22	34	18	31	28	28.1667	30.6667	25.6667	0.836957	-0.256775	0.823151	0.858452	-0.104227	-0.152548	-0.2078
TRCN0000010184	AKT3	10000	4047	3390	3262	2413	3425	2081	3103	3566.33	2639.67	0.740163	-0.434086	0.0171751	0.027172	-0.0126368	-0.421449	-0.350738
TRCN0000010186	AKT3	10000	370	402	312	405	571	510	428.333	361.333	495.333	1.37085	0.455069	0.0895921	0.122223	-0.0117562	0.466826	0.366051
TRCN0000010187	AKT3	10000	1123	828	1451	1040	529	793	960.667	1134	787.333	0.694297	-0.526374	0.022896	0.0354712	0.0438171	-0.570191	-0.425136
TRCN0000010192	BCKDK	10295	6	6	47	3	9	25	16	19.6667	12.3333	0.627119	-0.67319	0.567816	0.627216	-0.107931	-0.565258	-0.543491
TRCN0000010193	PRKCD	5580	16	12	35	10	0	25	16.3333	21	11.6667	0.555556	-0.847997	0.451701	0.514095	-0.107829	-0.740168	-0.684411
TRCN0000010194	PRKCD	5580	808	539	568	1699	1706	2044	1227.33	638.333	1816.33	2.84543	1.50865	8.05e-15	5.73e-14	0.0410818	1.46757	1.21539
TRCN0000010195	BCKDK	10295	202	135	89	184	196	112	153	142	164	1.15493	0.207805	0.566057	0.625703	-0.0691781	0.276983	0.166719
TRCN0000010196	BCKDK	10295	53	24	28	3	354	4	77.6667	35	120.333	3.4381	1.78161	0.000229173	0.000502833	-0.089636	1.87125	1.43544
TRCN0000010197	PAK4	10298	32	6	26	21	0	16	16.8333	21.3333	12.3333	0.578125	-0.790547	0.480562	0.543835	-0.107676	-0.68287	-0.638098
TRCN0000010198	PAK4	10298	1566	1477	1387	2306	2761	2621	2019.67	1476.67	2562.67	1.73544	0.795302	7.78e-06	2.11e-05	-0.00763003	0.802932	0.640328
TRCN0000010199	PAK4	10298	40	53	28	64	31	22	39.6667	40.3333	39	0.966942	-0.0484985	1	1	-0.100766	0.0522677	-0.0398987
TRCN0000010200	PAK4	10298	37	28	38	18	87	25	38.8333	34.3333	43.3333	1.26214	0.335867	0.562674	0.622178	-0.101016	0.436883	0.269956
TRCN0000010201	PAK4	10298	34	31	24	87	58	10	40.6667	29.6667	51.6667	1.74157	0.800391	0.184015	0.232555	-0.100467	0.900858	0.644431
TRCN0000010202	PRKCD	5580	238	160	150	557	255	717	346.167	182.667	509.667	2.79015	1.48034	1.58e-07	5.39e-07	-0.0267871	1.50713	1.19257
TRCN0000010203	PRKCD	5580	2034	1823	1683	1038	586	597	1293.5	1846.67	740.333	0.400903	-1.31868	4.46e-09	1.83e-08	0.0369849	-1.35566	-1.06385
TRCN0000010204	VRK2	7444	1487	1081	1065	1690	1971	1666	1493.33	1211	1775.67	1.46628	0.552162	0.00353515	0.00632337	0.0265749	0.525587	0.444322
TRCN0000010205	VRK2	7444	2708	3037	3369	3038	3689	4142	3330.5	3038	3623	1.19256	0.254063	0.141855	0.184953	-0.00225932	0.256322	0.20401
TRCN0000010206	VRK2	7444	2596	2743	3243	1426	1692	1738	2239.67	2860.67	1618.67	0.565835	-0.821545	1.99e-05	5.14e-05	-0.0237014	-0.797844	-0.663088
TRCN0000010207	VRK2	7444	2334	2624	3472	648	144	816	1673	2810	536	0.190747	-2.39027	5.33e-25	1.12e-23	0.0199956	-2.41026	-1.92771
TRCN0000010208	VRK2	7444	3261	3055	3933	6878	9290	7556	5662.17	3416.33	7908	2.31476	1.21086	5.96e-12	3.32e-11	0.01978	1.19108	0.975332
TRCN0000010209	CHEK2	11200	4815	4772	6184	5891	6192	5864	5619.67	5257	5982.33	1.13797	0.186469	0.288603	0.346147	0.0199284	0.16654	0.149519
TRCN0000010210	CHEK2	11200	248	210	159	584	457	373	338.5	205.667	471.333	2.29173	1.19644	2.73e-05	6.94e-05	-0.0282727	1.22471	0.963704
TRCN0000010211	CHEK2	11200	14753	13448	14792	13576	16693	15240	14750.3	14331	15169.7	1.05852	0.0820501	0.655513	0.71208	0.00878264	0.0732675	0.0653426
TRCN0000010212	CHEK2	11200	908	684	704	1248	966	1272	963.667	765.333	1162	1.51829	0.60245	0.00443045	0.00777145	0.044	0.55845	0.484861
TRCN0000010213	CHEK2	11200	28	22	24	49	56	13	32	24.6667	39.3333	1.59459	0.67319	0.297622	0.355684	-0.103069	0.776259	0.541888
TRCN0000010214	STK38	11329	249	269	263	436	221	227	277.5	260.333	294.667	1.13188	0.178724	0.550504	0.610615	-0.0406152	0.219339	0.143276
TRCN0000010215	STK38	11329	1	1	49	3	76	0	21.6667	17	26.3333	1.54902	0.631355	0.384954	0.443699	-0.106201	0.737556	0.508163
TRCN0000010216	STK38	11329	5018	4427	4946	3499	3521	4745	4359.33	4797	3921.67	0.817525	-0.290666	0.10545	0.14151	0.0206726	-0.311338	-0.235121
TRCN0000010218	HSPB8	26353	1225	1069	851	3248	2637	2522	1925.33	1048.33	2802.33	2.67313	1.41853	1.18e-15	9.39e-15	0.000566602	1.41796	1.14274
TRCN0000010219	HSPB8	26353	5562	4594	4416	559	485	270	2647.67	4857.33	438	0.0901729	-3.47116	5.68e-51	1.65e-48	-0.0279372	-3.44322	-2.79907
TRCN0000010226	HSPB8	26353	298	297	358	715	558	679	484.167	317.667	650.667	2.04827	1.0344	5.13e-05	0.000125043	-0.00244218	1.03685	0.83308
TRCN0000010228	VRK3	51231	2079	1947	1685	1386	1260	1275	1605.33	1903.67	1307	0.68657	-0.542522	0.00710252	0.0119932	0.023439	-0.565961	-0.438154
[truncated: 1,211 more rows]
[truncated: 593 more columns]

## Sheet: OVCA429
Tag	GeneSymbol	Gene_Identifier	t0_bio1_norm	t0_bio2_norm	t0_bio3_norm	t1_bio1_norm	t1_bio2_norm	t1_bio3_norm	baseMean	baseMeanA	baseMeanB	foldChange	log2FoldChange	pval	padj	log10BaseMean	log2FoldChangeFitted	log2FoldChangeMinFitted	log2FoldChangeZscore
TRCN0000000259	PDK3	5165	1371	1296	1174	2598	2203	3289	1988.5	1280.33	2696.67	2.10622	1.07466	2.3e-07	6.09e-07	3.29853	0.0876369	0.987021	0.750851
TRCN0000000260	PDK3	5165	1219	1045	1251	5954	5034	5964	3411.17	1171.67	5650.67	4.82276	2.26986	2.26e-34	7.98e-33	3.5329	0.265453	2.00441	1.59881
TRCN0000000262	PDK3	5165	862	586	745	5059	5101	4533	2814.33	731	4897.67	6.69995	2.74415	1.15e-46	1.55e-44	3.44938	0.226492	2.51766	1.93531
TRCN0000000354	ACVRL1	94	1352	1017	1245	989	1830	575	1168	1204.67	1131.33	0.939126	-0.0906099	0.761562	0.796213	3.06744	-0.127757	0.0371468	-0.0758718
TRCN0000000356	ACVRL1	94	1082	1008	1068	297	849	451	792.5	1052.67	532.333	0.5057	-0.983647	0.0014244	0.00238413	2.899	-0.227202	-0.756445	-0.709455
TRCN0000000357	ACVRL1	94	327	226	179	120	373	448	278.833	244	313.667	1.28552	0.362351	0.227672	0.27177	2.44534	-0.376408	0.73876	0.245491
TRCN0000000359	BTK	695	324	472	549	833	796	0	495.667	448.333	543	1.21115	0.27638	0.303169	0.351711	2.69519	-0.310086	0.586466	0.184497
TRCN0000000360	BTK	695	1563	1733	2293	4030	1303	6147	2844.83	1863	3826.67	2.05403	1.03846	1.39e-07	3.79e-07	3.45406	0.230224	0.808237	0.72517
TRCN0000000361	BTK	695	2055	1766	2015	5759	5318	3924	3472.83	1945.33	5000.33	2.57042	1.36201	5.22e-13	2.62e-12	3.54068	0.267657	1.09435	0.954717
TRCN0000000362	CDK4	1019	2978	2266	3298	2004	780	3615	2490.17	2847.33	2133	0.749122	-0.416727	0.0769116	0.100866	3.39623	0.180643	-0.59737	-0.307243
TRCN0000000363	CDK4	1019	1581	1388	1855	3264	3598	1681	2227.83	1608	2847.67	1.77094	0.824513	6.51e-05	0.000132049	3.34788	0.140743	0.68377	0.573381
TRCN0000000364	CDK4	1019	923	556	626	1875	858	915	958.833	701.667	1216	1.73302	0.793285	0.000971647	0.00166354	2.98174	-0.183623	0.976909	0.551226
TRCN0000000367	FGFR2	2263	705	777	907	1041	1117	2345	1148.67	796.333	1501	1.88489	0.91448	7.9e-05	0.000158109	3.06019	-0.132897	1.04738	0.63721
TRCN0000000368	FGFR2	2263	864	549	787	2131	5108	5697	2522.67	733.333	4312	5.88	2.55582	1.46e-39	9.22e-38	3.40186	0.185363	2.37045	1.80169
TRCN0000000369	FGFR2	2263	1596	1380	1935	7669	5423	7538	4256.83	1637	6876.67	4.20077	2.07066	1.22e-30	3.09e-29	3.62909	0.25153	1.81912	1.45748
TRCN0000000370	FGFR2	2263	2654	1923	2531	3293	4478	8116	3832.5	2369.33	5295.67	2.23509	1.16033	5.81e-10	2.13e-09	3.58348	0.272672	0.887659	0.811634
TRCN0000000371	FGFR3	2261	999	790	1204	5553	10059	4706	3885.17	997.667	6772.67	6.78851	2.76309	5.06e-52	1.25e-49	3.58941	0.271665	2.49143	1.94875
TRCN0000000374	FGFR3	2261	1025	1016	917	797	492	368	769.167	986	552.333	0.560176	-0.836048	0.00609639	0.00939275	2.88602	-0.233339	-0.602709	-0.604738
TRCN0000000375	GUCY2D	3000	2905	2587	2889	3868	3752	4914	3485.83	2793.67	4178	1.49553	0.580653	0.00297099	0.00475034	3.54231	0.268096	0.312557	0.400369
TRCN0000000378	GUCY2D	3000	82	65	90	144	0	1340	286.833	79	494.667	6.2616	2.64653	1.32e-19	1.21e-18	2.45763	-0.373952	3.02048	1.86605
TRCN0000000380	INSR	3643	26	87	36	218	0	50	69.5	49.6667	89.3333	1.79866	0.846921	0.0458296	0.0622084	1.84198	-0.420126	1.26705	0.589278
TRCN0000000383	JAK3	3718	33	84	106	16	0	1099	223	74.3333	371.667	5	2.32193	5.39e-14	2.96e-13	2.3483	-0.393182	2.71511	1.63575
TRCN0000000385	JAK3	3718	1078	984	1751	4697	4795	3866	2861.83	1271	4452.67	3.50328	1.80871	4.4e-21	4.59e-20	3.45664	0.232229	1.57648	1.27164
TRCN0000000386	JAK3	3718	6915	5106	6658	5670	5525	7677	6258.5	6226.33	6290.67	1.01033	0.0148301	0.910765	0.927781	3.79647	0.0454794	-0.0306493	-0.00106521
TRCN0000000387	JAK3	3718	890	630	816	2934	1863	4378	1918.5	778.667	3058.33	3.92765	1.97367	2.91e-22	3.39e-21	3.28296	0.0694961	1.90417	1.38867
TRCN0000000388	KIT	3815	1720	1265	2170	8000	9699	6836	4948.33	1718.33	8178.33	4.75946	2.2508	2.45e-37	1.14e-35	3.69446	0.188166	2.06263	1.58529
TRCN0000000389	KIT	3815	1154	868	1020	4278	2275	3362	2159.5	1014	3305	3.25937	1.70459	1.9e-17	1.42e-16	3.33435	0.127216	1.57738	1.19777
TRCN0000000390	KIT	3815	945	465	629	1089	491	395	669	679.667	658.333	0.968612	-0.0460091	0.916222	0.932158	2.82543	-0.260398	0.214389	-0.0442288
TRCN0000000391	KIT	3815	136	146	198	1347	1452	1063	723.667	160	1287.33	8.04583	3.00824	1.12e-34	4.24e-33	2.85954	-0.245485	3.25373	2.12267
TRCN0000000392	KIT	3815	975	737	1028	8375	5497	4168	3463.33	913.333	6013.33	6.58394	2.71895	8.81e-49	1.57e-46	3.53949	0.26733	2.45162	1.91743
TRCN0000000393	MET	4233	3594	2931	3912	8083	7263	7906	5614.83	3479	7750.67	2.22784	1.15565	9.6e-11	3.84e-10	3.74934	0.119375	1.03627	0.808311
TRCN0000000394	MET	4233	1322	934	2075	9665	5595	6701	4382	1443.67	7320.33	5.07065	2.34217	3.5e-39	2.12e-37	3.64167	0.241539	2.10063	1.65011
TRCN0000000395	MET	4233	4001	3416	3855	7206	5466	6036	4996.67	3757.33	6236	1.65969	0.730912	7.36e-05	0.000148337	3.69868	0.183425	0.547487	0.506974
TRCN0000000396	MET	4233	746	577	941	13768	4335	4832	4199.83	754.667	7645	10.1303	3.34061	1.1e-75	1.77e-72	3.62323	0.255669	3.08494	2.35847
TRCN0000000397	MET	4233	9024	7887	11529	5255	4152	5826	7278.83	9480	5077.67	0.535619	-0.900721	1.85e-05	4.03e-05	3.86206	-0.0615117	-0.83921	-0.650622
TRCN0000000398	PHKG2	5261	1125	1272	1106	7593	2530	1338	2494	1167.67	3820.33	3.27177	1.71007	2.93e-18	2.34e-17	3.3969	0.181196	1.52887	1.20166
TRCN0000000399	PHKG2	5261	2022	1769	2030	3032	3367	4393	2768.83	1940.33	3597.33	1.85398	0.890623	7.95e-06	1.8e-05	3.4423	0.220633	0.66999	0.620284
TRCN0000000400	PHKG2	5261	896	525	733	3386	762	2395	1449.5	718	2181	3.0376	1.60293	1.36e-13	7.22e-13	3.16122	-0.0546534	1.65759	1.12565
TRCN0000000401	PHKG2	5261	1375	1035	1252	2655	4049	4034	2400	1220.67	3579.33	2.93228	1.55202	4.81e-15	2.87e-14	3.38021	0.168156	1.38387	1.08953
TRCN0000000402	RET	5979	1719	1230	1560	5641	2779	3046	2662.5	1503	3822	2.54291	1.34648	7.46e-12	3.35e-11	3.42529	0.205869	1.14061	0.943703
TRCN0000000403	RET	5979	2853	2181	3375	9096	6852	7817	5362.33	2803	7921.67	2.82614	1.49883	2.66e-17	1.95e-16	3.72935	0.147024	1.35181	1.05179
TRCN0000000404	RET	5979	2293	1928	2638	1964	1213	5687	2620.5	2286.33	2954.67	1.29232	0.36996	0.0720962	0.0948991	3.41838	0.19976	0.1702	0.250889
TRCN0000000406	RET	5979	1220	736	997	305	634	129	670.167	984.333	356	0.361666	-1.46727	1.4e-05	3.08e-05	2.82618	-0.260076	-1.20719	-1.05257
TRCN0000000407	STK11	6794	2325	1869	2106	4155	5334	4267	3342.67	2100	4585.33	2.18349	1.12664	4.08e-09	1.34e-08	3.52409	0.262879	0.863758	0.787729
TRCN0000000408	STK11	6794	3805	3417	4306	683	728	1572	2418.5	3842.67	994.333	0.258761	-1.95031	9.64e-12	4.27e-11	3.38355	0.170617	-2.12092	-1.39527
TRCN0000000409	STK11	6794	4836	4499	5115	3846	6136	5920	5058.67	4816.67	5300.67	1.10048	0.138139	0.454917	0.503602	3.70404	0.177371	-0.0392323	0.0864186
TRCN0000000410	STK11	6794	661	467	549	2685	3143	2957	1743.67	559	2928.33	5.23852	2.38916	1.03e-30	2.66e-29	3.24146	0.0215151	2.36764	1.68345
TRCN0000000411	STK11	6794	2627	1620	2805	254	637	1301	1540.67	2350.67	730.667	0.310834	-1.68578	1.87e-08	5.7e-08	3.18771	-0.0318512	-1.65393	-1.2076
TRCN0000000412	TEK	7010	568	456	565	3255	2406	4147	1899.5	529.667	3269.33	6.17244	2.62584	3.17e-38	1.67e-36	3.27864	0.0644256	2.56141	1.85137
TRCN0000000413	TEK	7010	3018	2777	4247	13802	8941	9808	7098.83	3347.33	10850.3	3.24149	1.69666	8.56e-23	1.07e-21	3.85119	-0.0440545	1.74071	1.19214
TRCN0000000414	TEK	7010	1347	1217	1672	4108	3891	5149	2897.33	1412	4382.67	3.10387	1.63407	2.01e-17	1.49e-16	3.462	0.236233	1.39784	1.14774
TRCN0000000415	TEK	7010	1784	1715	2586	2730	4488	7955	3543	2028.33	5057.67	2.49351	1.31818	2.6e-12	1.23e-11	3.54937	0.269874	1.0483	0.923621
TRCN0000000416	TEK	7010	1512	1484	2412	2452	10541	3152	3592.17	1802.67	5381.67	2.98539	1.57792	2.53e-17	1.86e-16	3.55536	0.27116	1.30676	1.1079
TRCN0000000417	FGFR1	2260	539	421	573	3620	1573	1270	1332.67	511	2154.33	4.21592	2.07585	1.73e-21	1.9e-20	3.12472	-0.0845393	2.16039	1.46116
TRCN0000000418	FGFR1	2260	580	319	466	4169	2933	3359	1971	455	3487	7.66374	2.93805	9.81e-48	1.5e-45	3.29469	0.0831897	2.85486	2.07287
TRCN0000000419	FGFR1	2260	960	911	1260	5733	3171	4597	2772	1043.67	4500.33	4.31204	2.10837	4.56e-28	8.89e-27	3.44279	0.221051	1.88732	1.48424
TRCN0000000420	FGFR1	2260	3207	2319	3535	10787	10707	6058	6102.17	3020.33	9184	3.04072	1.60441	3.97e-20	3.82e-19	3.78548	0.0634132	1.541	1.1267
TRCN0000000421	FGFR1	2260	288	165	331	344	148	105	230.167	261.333	199	0.76148	-0.393123	0.306531	0.354843	2.36204	-0.391082	-0.00204048	-0.290496
TRCN0000000422	IGF1R	3480	5364	4347	6882	9233	8011	12596	7738.83	5531	9946.67	1.79835	0.846673	1.79e-06	4.3e-06	3.88868	-0.105097	0.95177	0.589103
TRCN0000000423	IGF1R	3480	479	439	462	4052	1213	3473	1686.33	460	2912.67	6.33188	2.66263	2.91e-37	1.34e-35	3.22694	0.00570515	2.65693	1.87747
TRCN0000000424	IGF1R	3480	5214	4772	5731	7326	5731	7456	6038.33	5239	6837.67	1.30515	0.384213	0.0365781	0.0503948	3.78092	0.0707796	0.313433	0.261001
TRCN0000000425	IGF1R	3480	806	587	747	3725	1688	1333	1481	713.333	2248.67	3.15234	1.65642	1.51e-14	8.73e-14	3.17056	-0.0467218	1.70314	1.1636
TRCN0000000426	IGF1R	3480	398	346	466	468	395	443	419.333	403.333	435.333	1.07934	0.110148	0.667837	0.709521	2.62256	-0.333086	0.443234	0.0665599
TRCN0000000436	ZAP70	7535	12	12	16	8	7	9	10.6667	13.3333	8	0.6	-0.736966	0.487007	0.534528	1.02803	-0.372956	-0.36401	-0.534442
TRCN0000000437	ZAP70	7535	702	689	824	1992	2226	1474	1317.83	738.333	1897.33	2.56975	1.36163	8.56e-10	3.06e-09	3.11986	-0.0883838	1.45001	0.954449
TRCN0000000438	ZAP70	7535	1467	1208	1537	4085	4656	8970	3653.83	1404	5903.67	4.20489	2.07207	2.08e-29	4.62e-28	3.56275	0.272376	1.79969	1.45848
TRCN0000000439	ZAP70	7535	1015	763	908	5387	1549	2235	1976.17	895.333	3057	3.41437	1.77162	2.75e-18	2.21e-17	3.29582	0.0845092	1.68711	1.24533
TRCN0000000440	ZAP70	7535	3916	3470	4012	2874	1404	4413	3348.17	3799.33	2897	0.762502	-0.391187	0.0802577	0.104955	3.52481	0.263086	-0.654273	-0.289122
TRCN0000000441	ACVR1	90	9865	8187	11695	7882	5689	7488	8467.67	9915.67	7019.67	0.707937	-0.498307	0.0128957	0.0190214	3.92776	-0.171367	-0.32694	-0.365121
TRCN0000000442	ACVR1	90	2111	1840	2516	6953	3515	4344	3546.5	2155.67	4937.33	2.2904	1.1956	2.66e-10	1.01e-09	3.5498	0.269973	0.925625	0.836655
TRCN0000000443	ACVR1	90	2762	2590	2841	8082	2465	3421	3693.5	2731	4656	1.70487	0.769662	6.03e-05	0.00012308	3.56744	0.272887	0.496775	0.534466
TRCN0000000444	ACVR1	90	12999	11563	17336	20648	12075	17215	15306	13966	16646	1.19189	0.253257	0.167706	0.206471	4.18486	-0.678676	0.931932	0.168091
TRCN0000000445	ACVR1	90	16565	14670	18810	14496	13470	16366	15729.5	16681.7	14777.3	0.885843	-0.174877	0.371388	0.420836	4.19671	-0.705236	0.530359	-0.135657
TRCN0000000447	ACVR2B	93	1	1	1	0	0	1	0.666667	1	0.333333	0.333333	-1.58496	0.728123	0.766734	-0.176091	-0.592324	-0.992639	-1.13607
TRCN0000000448	ACVR2B	93	277	242	342	46	30	127	177.333	287	67.6667	0.235772	-2.08453	2.18e-05	4.69e-05	2.24879	-0.405864	-1.67867	-1.4905
TRCN0000000450	ACVR2B	93	405	232	294	1320	822	1138	701.833	310.333	1093.33	3.52309	1.81684	1.27e-13	6.74e-13	2.84623	-0.251398	2.06824	1.27741
TRCN0000000451	BMPR1B	658	2694	2943	3623	5851	14831	7960	6317	3086.67	9547.33	3.09309	1.62905	8.02e-21	8.09e-20	3.80051	0.0388279	1.59022	1.14417
TRCN0000000452	BMPR1B	658	6837	5580	7615	5571	5497	6329	6238.17	6677.33	5799	0.86846	-0.203468	0.316767	0.365116	3.79506	0.0478	-0.251268	-0.155941
TRCN0000000453	BMPR1B	658	1585	884	1774	10233	3521	5946	3990.5	1414.33	6566.67	4.64294	2.21504	2.62e-34	9.07e-33	3.60103	0.267936	1.9471	1.55992
TRCN0000000454	BMPR1B	658	5541	3966	4599	7352	6435	8465	6059.67	4702	7417.33	1.57748	0.657626	0.000291133	0.000537644	3.78245	0.068316	0.58931	0.45498
TRCN0000000455	BMPR1B	658	6038	5445	7565	2101	1970	1869	4164.67	6349.33	1980	0.311844	-1.6811	1.68e-11	7.27e-11	3.61958	0.258072	-1.93918	-1.20428
TRCN0000000456	BMPR2	659	8115	6907	9803	3276	4856	2631	5931.33	8275	3587.67	0.433555	-1.20571	6.09e-08	1.73e-07	3.77315	0.0831462	-1.28886	-0.867005
TRCN0000000457	BMPR2	659	393	391	432	99	0	134	241.5	405.333	77.6667	0.191612	-2.38374	5.42e-07	1.38e-06	2.38292	-0.387722	-1.99602	-1.70278
TRCN0000000458	BMPR2	659	1725	1444	1837	6406	2771	6574	3459.5	1668.67	5250.33	3.14642	1.65371	9.59e-19	8.08e-18	3.53901	0.267197	1.38652	1.16167
TRCN0000000459	BMPR2	659	5102	4030	4513	4983	2736	4210	4262.33	4548.33	3976.33	0.87424	-0.193899	0.365965	0.415423	3.62965	0.251116	-0.445015	-0.149153
TRCN0000000460	BMPR2	659	8224	7158	11033	6080	3050	3831	6562.67	8805	4320.33	0.490668	-1.02718	1.87e-06	4.48e-06	3.81708	0.0114238	-1.0386	-0.740341
TRCN0000000461	BUB1B	701	10424	8804	12947	8127	7435	8523	9376.67	10725	8028.33	0.748563	-0.417805	0.0352313	0.0487689	3.97205	-0.249765	-0.16804	-0.308007
TRCN0000000462	BUB1B	701	3862	3133	3944	8732	6495	13527	6615.5	3646.33	9584.67	2.62858	1.39428	1.45e-15	9.23e-15	3.82056	0.00566675	1.38862	0.977615
TRCN0000000463	BUB1B	701	2743	2436	3176	7655	4427	9258	4949.17	2785	7113.33	2.55416	1.35285	4.9e-14	2.71e-13	3.69453	0.188084	1.16476	0.948219
TRCN0000000464	BUB1B	701	2964	2623	3037	96	231	519	1578.33	2874.67	282	0.0980983	-3.34963	2.01e-18	1.65e-17	3.1982	-0.0225673	-3.32706	-2.38805
TRCN0000000465	BUB1B	701	1216	892	1208	1025	369	9	786.5	1105.33	467.667	0.4231	-1.24093	9.98e-05	0.00019717	2.8957	-0.228774	-1.01215	-0.891989
TRCN0000000466	CAMK2B	816	6578	5534	8006	11007	8712	9811	8274.67	6706	9843.33	1.46784	0.553694	0.00202846	0.00333618	3.91775	-0.154132	0.707826	0.381243
TRCN0000000467	CAMK2B	816	2959	2686	3186	4314	2339	3483	3161.17	2943.67	3378.67	1.14777	0.19884	0.317939	0.366073	3.49985	0.256546	-0.0577065	0.129484
TRCN0000000468	CAMK2B	816	1727	1389	2048	9520	5216	6969	4478.17	1721.33	7235	4.20314	2.07147	4.62e-31	1.22e-29	3.6511	0.233189	1.83828	1.45806
TRCN0000000469	CAMK2B	816	1642	1372	1669	7477	3919	9007	4181	1561	6801	4.35682	2.12328	5.16e-32	1.46e-30	3.62128	0.256971	1.86631	1.49482
TRCN0000000470	CAMK2B	816	1152	827	997	4981	2250	11102	3551.5	992	6111	6.16028	2.623	6.62e-46	8.52e-44	3.55041	0.270114	2.35288	1.84935
TRCN0000000471	CAMK2D	817	675	572	513	997	235	867	643.167	586.667	699.667	1.19261	0.254127	0.322963	0.371194	2.80832	-0.26757	0.521697	0.168709
TRCN0000000472	CAMK2D	817	10251	9187	13524	17500	20330	17180	14662	10987.3	18336.7	1.66889	0.73889	4.52e-05	9.4e-05	4.16619	-0.637436	1.37633	0.512634
TRCN0000000473	CAMK2D	817	1289	1080	1435	5046	3809	3488	2691.17	1268	4114.33	3.24474	1.6981	2.25e-18	1.84e-17	3.42994	0.209968	1.48814	1.19317
TRCN0000000474	CAMK2D	817	6208	5623	7263	8252	7611	7096	7008.83	6364.67	7653	1.20242	0.26594	0.144325	0.179611	3.84565	-0.0352248	0.301165	0.17709
TRCN0000000475	CAMK2D	817	8097	6865	9309	6477	8402	6663	7635.5	8090.33	7180.67	0.887561	-0.172081	0.39008	0.43954	3.88284	-0.0954303	-0.076651	-0.133673
TRCN0000000476	CAMK2G	818	6760	4870	5984	5888	1591	1813	4484.33	5871.33	3097.33	0.527535	-0.922662	3.74e-05	7.83e-05	3.6517	0.232638	-1.1553	-0.666188
TRCN0000000477	CAMK2G	818	72	63	42	1292	274	1464	534.5	59	1010	17.1186	4.0975	1.83e-52	5.36e-50	2.72795	-0.298636	4.39613	2.89547
TRCN0000000478	CAMK2G	818	824	546	579	1245	2032	3045	1378.5	649.667	2107.33	3.24371	1.69765	6.99e-15	4.14e-14	3.13941	-0.0727298	1.77038	1.19284
TRCN0000000479	CAMK2G	818	1640	1326	1859	6976	4298	4189	3381.33	1608.33	5154.33	3.20477	1.68022	3.38e-19	2.95e-18	3.52909	0.264339	1.41588	1.18048
TRCN0000000480	CAMK2G	818	3199	2124	3012	92	225	1207	1643.17	2778.33	508	0.182843	-2.45132	1.56e-13	8.2e-13	3.21568	-0.00592435	-2.44539	-1.75073
TRCN0000000481	CDK3	1018	2803	2320	2335	8886	2906	7460	4451.67	2486	6417.33	2.58139	1.36815	5.31e-14	2.92e-13	3.64852	0.235539	1.13261	0.959074
TRCN0000000482	CDK3	1018	1723	1303	1615	1121	575	3758	1682.5	1547	1818	1.17518	0.232879	0.290353	0.338552	3.22596	0.00466012	0.228219	0.153634
TRCN0000000483	CDK3	1018	5260	4164	5008	7661	8501	9257	6641.83	4810.67	8473	1.76129	0.816636	4.97e-06	1.15e-05	3.82229	0.00281812	0.813818	0.567792
TRCN0000000484	CDK3	1018	5212	4193	4830	1115	1284	2051	3114.17	4745	1483.33	0.31261	-1.67757	1.92e-10	7.41e-10	3.49334	0.254287	-1.93185	-1.20177
TRCN0000000485	CDK6	1021	2639	2461	3899	7052	10794	15669	7085.67	2999.67	11171.7	3.7243	1.89697	2.78e-28	5.62e-27	3.85038	-0.0427683	1.93974	1.33426
TRCN0000000486	CDK6	1021	3334	2700	3625	4435	3983	2481	3426.33	3219.67	3633	1.12838	0.17425	0.374097	0.423459	3.53483	0.266011	-0.0917606	0.112039
TRCN0000000487	CDK6	1021	581	480	478	1375	2210	5943	1844.5	513	3176	6.19103	2.63018	5.65e-38	2.84e-36	3.26588	0.0494783	2.5807	1.85445
TRCN0000000488	CDK6	1021	930	756	1305	2796	21	1516	1220.67	997	1444.33	1.44868	0.534738	0.0217138	0.0309909	3.0866	-0.113815	0.648554	0.367794
TRCN0000000489	CDK8	1024	505	386	307	281	377	0	309.333	399.333	219.333	0.549249	-0.864468	0.017883	0.0258328	2.49043	-0.367011	-0.497457	-0.624902
TRCN0000000490	CDK8	1024	945	833	1029	2443	821	2976	1507.83	935.667	2080	2.22301	1.15252	1.31e-07	3.59e-07	3.17835	-0.0400091	1.19253	0.80609
TRCN0000000491	CDK8	1024	8552	7598	10334	5958	5553	5944	7323.17	8828	5818.33	0.659077	-0.601481	0.00320309	0.00509611	3.8647	-0.0657758	-0.535705	-0.43832
TRCN0000000492	CDK8	1024	1611	1687	1822	3177	3113	2815	2370.83	1706.67	3035	1.77832	0.830515	4.88e-05	0.000101096	3.3749	0.164212	0.666304	0.577639
TRCN0000000493	CDK8	1024	3013	2968	3229	1469	1171	722	2095.33	3070	1120.67	0.365038	-1.45388	1.01e-07	2.8e-07	3.32125	0.113262	-1.56714	-1.04307
TRCN0000000494	CDK9	1025	4633	3711	3735	4336	5895	6905	4869.17	4026.33	5712	1.41866	0.504529	0.0069838	0.0106478	3.68745	0.195948	0.308581	0.346362
TRCN0000000495	CDK9	1025	570	441	410	307	478	388	432.333	473.667	391	0.825475	-0.276704	0.405558	0.455226	2.63582	-0.329127	0.0524232	-0.2079
TRCN0000000496	CDK9	1025	3234	2964	3769	5757	5370	8713	4967.83	3322.33	6613.33	1.99057	0.993181	4.96e-08	1.42e-07	3.69617	0.186251	0.806929	0.693046
TRCN0000000497	CDK9	1025	2986	2385	3129	2602	791	655	2091.33	2833.33	1349.33	0.476235	-1.07025	3.71e-05	7.78e-05	3.32042	0.112355	-1.18261	-0.7709
TRCN0000000498	CDK9	1025	2234	1607	2181	5389	6500	3999	3651.67	2007.33	5296	2.63833	1.39962	7.06e-14	3.82e-13	3.56249	0.272341	1.12728	0.981404
TRCN0000000499	CHEK1	1111	4110	3551	5331	8020	5706	10063	6130.17	4330.67	7929.67	1.83105	0.872671	1.15e-06	2.81e-06	3.78747	0.060188	0.812483	0.607548
TRCN0000000500	CHEK1	1111	1864	1736	2375	6007	7468	7408	4476.33	1991.67	6961	3.49506	1.80532	8.55e-24	1.14e-22	3.65092	0.233353	1.57197	1.26923
TRCN0000000501	CHEK1	1111	2490	2038	2878	2098	940	4051	2415.83	2468.67	2363	0.957197	-0.0631124	0.811389	0.840386	3.38307	0.170258	-0.233371	-0.0563631
TRCN0000000502	CHEK1	1111	1277	1317	1828	1966	2009	2728	1854.17	1474	2234.33	1.51583	0.600108	0.0052422	0.00815087	3.26815	0.05213	0.547978	0.414172
TRCN0000000503	CHEK1	1111	3673	3560	4615	9976	7999	9519	6557	3949.33	9164.67	2.32056	1.21447	5.06e-12	2.32e-11	3.81671	0.0120444	1.20243	0.850046
TRCN0000000504	CHUK	1147	3268	2989	4090	6664	7637	6359	5167.83	3449	6886.67	1.99671	0.997628	3.74e-08	1.09e-07	3.71331	0.166819	0.830809	0.696201
TRCN0000000505	CHUK	1147	11242	9139	14065	8394	11477	11535	10975.3	11482	10468.7	0.911746	-0.133296	0.501916	0.548832	4.04042	-0.377939	0.244642	-0.106156
TRCN0000000506	CHUK	1147	3696	3176	4078	8101	8269	12741	6676.83	3650	9703.67	2.65854	1.41063	6.32e-16	4.15e-15	3.82457	-0.000945724	1.41158	0.989216
TRCN0000000507	CHUK	1147	3882	3405	4360	9741	6831	7172	5898.5	3882.33	7914.67	2.03864	1.0276	8.92e-09	2.81e-08	3.77074	0.0869392	0.940665	0.717468
TRCN0000000508	CHUK	1147	1180	908	1298	3228	1735	1774	1687.17	1128.67	2245.67	1.98966	0.992524	4.18e-06	9.73e-06	3.22716	0.00593259	0.986592	0.69258
TRCN0000000509	MAPK14	1432	2792	2450	3810	6492	1959	11049	4758.67	3017.33	6500	2.15422	1.10717	1.21e-09	4.27e-09	3.67749	0.206774	0.900391	0.773915
TRCN0000000510	MAPK14	1432	5146	4421	7493	9492	5433	8963	6824.67	5686.67	7962.67	1.40023	0.485668	0.0074288	0.0112782	3.83408	-0.0165431	0.502212	0.332981
TRCN0000000511	MAPK14	1432	3759	3173	5565	16570	17325	14949	10223.5	4165.67	16281.3	3.90846	1.9666	3.21e-30	7.81e-29	4.0096	-0.319073	2.28567	1.38366
TRCN0000000512	MAPK14	1432	658	364	739	4626	3947	3228	2260.33	587	3933.67	6.70131	2.74444	7.12e-44	6.73e-42	3.35417	0.146666	2.59778	1.93551
TRCN0000000513	MAPK14	1432	13014	11652	15675	6291	4643	5567	9473.67	13447	5500.33	0.409038	-1.28969	2.09e-09	7.15e-09	3.97652	-0.257877	-1.03182	-0.926586
TRCN0000000514	DGKG	1608	3234	2514	3689	9394	5606	5742	5029.83	3145.67	6914	2.19794	1.13615	3.25e-10	1.22e-09	3.70155	0.180181	0.955973	0.794482
TRCN0000000515	DGKG	1608	5441	4287	4798	2400	2176	5069	4028.5	4842	3215	0.663982	-0.590784	0.00720005	0.0109464	3.60514	0.266106	-0.856891	-0.430731
TRCN0000000516	DGKG	1608	5000	4182	4240	5613	5462	7024	5253.5	4474	6033	1.34846	0.43131	0.0203949	0.0292512	3.72045	0.158306	0.273005	0.294415
TRCN0000000517	DGKG	1608	3061	1993	2409	1260	984	313	1670	2487.67	852.333	0.342624	-1.5453	9.47e-08	2.63e-07	3.22272	0.0012673	-1.54657	-1.10793
TRCN0000000518	DGKG	1608	1285	1153	1227	4472	4626	6648	3235.17	1221.67	5248.67	4.29632	2.1031	3.32e-29	7.26e-28	3.5099	0.259019	1.84408	1.4805
TRCN0000000519	DAPK3	1613	1021	811	814	315	365	1112	739.667	882	597.333	0.677249	-0.562242	0.0603152	0.0803454	2.86904	-0.241186	-0.321056	-0.410481
TRCN0000000520	DAPK3	1613	1549	1121	1478	8728	4685	4000	3593.5	1382.67	5804.33	4.19793	2.06968	3.35e-29	7.29e-28	3.55552	0.271191	1.79849	1.45679
TRCN0000000521	DAPK3	1613	6937	6219	7827	11503	10786	9615	8814.5	6994.33	10634.7	1.52047	0.604516	0.000725077	0.00126564	3.9452	-0.201805	0.806321	0.4173
TRCN0000000522	DAPK3	1613	1012	687	607	2552	741	421	1003.33	768.667	1238	1.61058	0.687581	0.00412265	0.00647586	3.00145	-0.171741	0.859322	0.476232
TRCN0000000523	DYRK1A	1859	1560	1280	2021	11281	10326	6577	5507.5	1620.33	9394.67	5.79798	2.53555	5.5e-48	8.85e-46	3.74095	0.131332	2.40422	1.78731
TRCN0000000527	DYRK1A	1859	671	480	459	2544	2377	3669	1700	536.667	2863.33	5.3354	2.4156	4.26e-31	1.13e-29	3.23045	0.00944619	2.40615	1.70221
TRCN0000000528	ERN1	2081	6704	5237	7284	2584	2060	1824	4282.17	6408.33	2156	0.336437	-1.57159	1.38e-10	5.4e-10	3.63166	0.249602	-1.82119	-1.12658
TRCN0000000529	ERN1	2081	4353	3309	4613	10405	7146	10199	6670.83	4091.67	9250	2.26069	1.17676	2.28e-11	9.77e-11	3.82418	-0.000302337	1.17707	0.823293
TRCN0000000530	ERN1	2081	4441	3294	3960	6794	5678	8772	5489.83	3898.33	7081.33	1.8165	0.861164	2.04e-06	4.87e-06	3.73956	0.133274	0.72789	0.599383
TRCN0000000531	ERN1	2081	1618	1508	1971	5710	6266	7435	4084.67	1699	6470.33	3.80832	1.92915	2.02e-26	3.51e-25	3.61116	0.263056	1.6661	1.35709
TRCN0000000532	ERN1	2081	4105	3010	4554	1404	1382	3159	2935.67	3889.67	1981.67	0.50947	-0.972932	5.97e-05	0.000121943	3.46771	0.240257	-1.21319	-0.701853
TRCN0000000533	GUCY2F	2986	1115	876	893	721	1037	705	891.167	961.333	821	0.854022	-0.227655	0.432506	0.481777	2.94996	-0.201548	-0.0261063	-0.173101
TRCN0000000534	GUCY2F	2986	9531	8617	13801	9999	10204	11912	10677.3	10649.7	10705	1.0052	0.00747652	0.945276	0.957373	4.02846	-0.354889	0.362365	-0.00628236
TRCN0000000535	GUCY2F	2986	3795	2893	3496	5137	7064	7853	5039.67	3394.67	6684.67	1.96917	0.977586	7.78e-08	2.18e-07	3.7024	0.179222	0.798364	0.681981
TRCN0000000536	GUCY2F	2986	2502	2132	2539	5847	5165	4794	3829.83	2391	5268.67	2.20354	1.13982	1.2e-09	4.23e-09	3.58318	0.272709	0.867115	0.797085
TRCN0000000537	GUCY2F	2986	9336	8309	11647	18347	12966	14593	12533	9764	15302	1.56719	0.648176	0.000320188	0.000585252	4.09806	-0.492951	1.14113	0.448275
TRCN0000000543	IRAK1	3654	13491	10971	14421	4544	5832	6792	9341.83	12961	5722.67	0.44153	-1.17942	3.03e-08	9e-08	3.97043	-0.246841	-0.932577	-0.848349
TRCN0000000544	IRAK1	3654	1276	1173	1316	1008	1082	3657	1585.33	1255	1915.67	1.52643	0.610159	0.00597392	0.0092129	3.20012	-0.0208334	0.630993	0.421303
TRCN0000000545	IRAK1	3654	22	18	21	65	53	49	38	20.3333	55.6667	2.7377	1.45297	0.00368019	0.00580636	1.57978	-0.408163	1.86113	1.01925
TRCN0000000546	IRAK1	3654	4026	3417	4124	10314	5749	7001	5771.83	3855.67	7688	1.99395	0.995628	2.82e-08	8.4e-08	3.76131	0.101523	0.894105	0.694782
TRCN0000000547	IRAK1	3654	2245	1792	1972	1897	2621	1919	2074.33	2003	2145.67	1.07123	0.0992635	0.625143	0.669898	3.31688	0.108449	-0.00918587	0.0588378
TRCN0000000548	IRAK2	3656	6695	5960	7306	4157	4739	4702	5593.17	6653.67	4532.67	0.681228	-0.55379	0.00799979	0.0120766	3.74766	0.121808	-0.675597	-0.404484
TRCN0000000549	IRAK2	3656	2523	2043	2594	4247	3863	3875	3190.83	2386.67	3995	1.67388	0.743198	0.000156324	0.000301134	3.5039	0.257639	0.48556	0.515691
TRCN0000000550	IRAK2	3656	447	453	506	1112	6087	2021	1771	468.667	3073.33	6.55761	2.71317	3.06e-39	1.89e-37	3.24822	0.0291156	2.68405	1.91333
TRCN0000000551	IRAK2	3656	1518	847	994	1060	644	525	931.333	1119.67	743	0.66359	-0.591635	0.0397162	0.0544516	2.96911	-0.190936	-0.400699	-0.431334
TRCN0000000552	ACVR2A	92	9915	8846	14069	14719	15242	14795	12931	10943.3	14918.7	1.36327	0.447066	0.013856	0.020326	4.11163	-0.520995	0.968061	0.305594
TRCN0000000554	ACVR2A	92	980	917	861	1884	1958	1158	1293	919.333	1666.67	1.81291	0.858306	0.000160323	0.000308099	3.1116	-0.0948435	0.953149	0.597356
TRCN0000000555	ACVR2A	92	6293	5840	7877	9604	10767	11569	8658.33	6670	10646.7	1.5962	0.674643	0.000154496	0.000298149	3.93743	-0.188183	0.862826	0.467053
TRCN0000000556	ACVR2A	92	603	510	722	480	745	437	582.833	611.667	554	0.905722	-0.14286	0.663763	0.706126	2.76554	-0.284639	0.141779	-0.112941
TRCN0000000557	ADRBK1	156	920	617	786	6335	3237	3771	2611	774.333	4447.67	5.74387	2.52202	6.25e-39	3.72e-37	3.41681	0.198365	2.32366	1.77771
TRCN0000000558	ADRBK1	156	2605	2285	2356	6866	9781	9939	5638.67	2415.33	8862	3.66906	1.87541	7.1e-27	1.28e-25	3.75118	0.116688	1.75872	1.31896
TRCN0000000559	ADRBK1	156	783	398	721	10076	3107	5215	3383.33	634	6132.67	9.67298	3.27396	1.81e-68	1.94e-65	3.52934	0.264414	3.00955	2.31119
TRCN0000000560	ADRBK1	156	793	702	637	380	542	728	630.333	710.667	550	0.773921	-0.369741	0.226514	0.270632	2.79957	-0.271164	-0.0985777	-0.273907
TRCN0000000561	ADRBK1	156	1603	1145	1197	3233	2760	2524	2077	1315	2839	2.15894	1.11032	6.99e-08	1.97e-07	3.31744	0.109067	1.00125	0.776153
TRCN0000000562	AKT2	208	3	3	1	29	34	12	13.6667	2.33333	25	10.7143	3.42146	2.16e-06	5.14e-06	1.13566	-0.378174	3.79964	2.41584
TRCN0000000563	AKT2	208	8137	6737	10248	14413	14444	14319	11383	8374	14392	1.71865	0.781278	1.19e-05	2.64e-05	4.05626	-0.4089	1.19018	0.542707
TRCN0000000564	AKT2	208	5337	4455	4914	2255	2151	1953	3510.83	4902	2119.67	0.432409	-1.20953	5.69e-07	1.44e-06	3.54541	0.268906	-1.47844	-0.869715
TRCN0000000565	AKT2	208	351	188	297	1150	415	1495	649.333	278.667	1020	3.66029	1.87196	4.52e-14	2.51e-13	2.81247	-0.265851	2.13781	1.31651
TRCN0000000566	AKT2	208	11595	9719	14066	13488	13927	14620	12902.5	11793.3	14011.7	1.1881	0.248657	0.172268	0.211522	4.11067	-0.519003	0.76766	0.164828
TRCN0000000567	ARAF	369	2337	1570	1723	5023	3293	6424	3395	1876.67	4913.33	2.61812	1.38853	2.12e-13	1.1e-12	3.53084	0.264852	1.12368	0.973534
TRCN0000000568	ARAF	369	3862	2800	3405	1858	1482	3110	2752.83	3355.67	2150	0.640707	-0.642263	0.00653326	0.0100036	3.43978	0.218498	-0.860761	-0.467253
TRCN0000000569	ARAF	369	8133	7728	10266	9405	10456	10181	9361.5	8709	10014	1.14984	0.201439	0.264112	0.311227	3.97135	-0.248493	0.449932	0.131329
TRCN0000000570	ARAF	369	3338	2350	3022	5386	5993	10570	5109.83	2903.33	7316.33	2.51998	1.33341	9.49e-14	5.09e-13	3.70841	0.172411	1.161	0.934429
TRCN0000000571	ARAF	369	309	357	359	14	170	1032	373.5	341.667	405.333	1.18634	0.246519	0.379142	0.428868	2.57229	-0.347156	0.593676	0.163311
TRCN0000000577	CAMK4	814	1400	1155	1445	431	584	770	964.167	1333.33	595	0.44625	-1.16408	0.000131457	0.000255682	2.98415	-0.182202	-0.981874	-0.837464
TRCN0000000578	CAMK4	814	1751	1457	1419	637	1581	873	1286.33	1542.33	1030.33	0.668035	-0.582003	0.0312366	0.0437285	3.10935	-0.0965825	-0.485421	-0.424501
TRCN0000000579	CAMK4	814	1807	1917	2417	6517	9068	9140	5144.33	2047	8241.67	4.02622	2.00943	3.31e-30	8e-29	3.71133	0.169089	1.84034	1.41404
TRCN0000000581	CAMK4	814	8604	7463	8684	5510	3106	3291	6109.67	8250.33	3969	0.481071	-1.05568	1.27e-06	3.08e-06	3.78602	0.0625488	-1.11823	-0.760558
TRCN0000000582	CDC2	983	6955	6899	8768	8700	8676	11887	8647.5	7540.67	9754.33	1.29356	0.371351	0.0397258	0.0544516	3.93689	-0.187233	0.558584	0.251876
TRCN0000000583	CDC2	983	2210	2166	2280	1028	4570	1613	2311.17	2218.67	2403.67	1.08338	0.115544	0.568536	0.615404	3.36383	0.155243	-0.0396989	0.0703883
TRCN0000000584	CDC2	983	8966	7929	11748	9772	11491	10457	10060.5	9547.67	10573.3	1.10743	0.14721	0.412021	0.461194	4.00262	-0.305991	0.453201	0.0928545
TRCN0000000585	CDC2	983	212	140	137	1105	592	933	519.833	163	876.667	5.37832	2.42716	4.2e-21	4.41e-20	2.71586	-0.302939	2.7301	1.71041
TRCN0000000586	CDC2	983	10158	9752	12401	15494	14430	17094	13221.5	10770.3	15672.7	1.45517	0.541188	0.00283448	0.00454789	4.12128	-0.541148	1.08234	0.37237
TRCN0000000587	CDK2	1017	1281	999	1139	4276	2822	3251	2294.67	1139.67	3449.67	3.02691	1.59785	1.06e-15	6.83e-15	3.36072	0.152552	1.44529	1.12204
TRCN0000000588	CDK2	1017	1078	1065	1369	214	1746	883	1059.17	1170.67	947.667	0.80951	-0.304879	0.272296	0.32005	3.02496	-0.156798	-0.148081	-0.227889
TRCN0000000589	CDK2	1017	711	753	634	4647	2508	3774	2171.17	699.333	3643	5.20925	2.38107	4.1e-33	1.3e-31	3.33669	0.129626	2.25145	1.67772
TRCN0000000590	CDK2	1017	535	417	579	4242	1407	3152	1722	510.333	2933.67	5.74853	2.52319	6.5e-34	2.18e-32	3.23603	0.0155094	2.50768	1.77854
TRCN0000000591	CDK2	1017	6178	4809	6367	6326	4949	6052	5780.17	5784.67	5775.67	0.998444	-0.00224635	1	1	3.76194	0.100568	-0.102814	-0.0131804
TRCN0000000592	CDK7	1022	2750	2588	3585	2459	1903	4297	2930.33	2974.33	2886.33	0.970414	-0.0433284	0.874636	0.8978	3.46692	0.239717	-0.283045	-0.042327
TRCN0000000593	CDK7	1022	676	602	558	939	567	562	650.667	612	689.333	1.12636	0.17167	0.495228	0.542661	2.81336	-0.26548	0.43715	0.110208
TRCN0000000594	CDK7	1022	2256	1883	2849	7850	8100	8887	5304.17	2329.33	8279	3.55424	1.82954	2.47e-25	3.93e-24	3.72462	0.153113	1.67643	1.28642
TRCN0000000595	CDK7	1022	1277	1014	1036	1078	689	1011	1017.5	1109	926	0.834986	-0.260175	0.354385	0.404562	3.00753	-0.167951	-0.0922243	-0.196173
TRCN0000000596	CDK7	1022	3102	2950	4309	13224	8485	13017	7514.5	3453.67	11575.3	3.35161	1.74485	3.75e-24	5.25e-23	3.8759	-0.084021	1.82887	1.22633
TRCN0000000601	CSNK1D	1453	2060	1904	2042	1835	2833	881	1925.83	2002	1849.67	0.923909	-0.114177	0.656063	0.698397	3.28462	0.071438	-0.185615	-0.0925917
TRCN0000000605	CSNK1E	1454	1948	1835	2081	3373	4417	6065	3286.5	1954.67	4618.33	2.36272	1.24045	8.67e-11	3.5e-10	3.51673	0.260796	0.979654	0.868476
TRCN0000000611	CSNK2A2	1459	1899	1968	2626	6012	5355	6507	4061.17	2164.33	5958	2.75281	1.46091	1.77e-15	1.11e-14	3.60865	0.264381	1.19652	1.02488
TRCN0000000612	CSNK2A2	1459	4688	3986	4481	8360	7673	8250	6239.67	4385	8094.33	1.84591	0.884335	7.87e-07	1.94e-06	3.79516	0.0476287	0.836707	0.615823
TRCN0000000613	CSNK2A2	1459	9	3	6	7	0	0	4.16667	6	2.33333	0.388889	-1.36257	0.26755	0.314779	0.619789	-0.376704	-0.985866	-0.97829
TRCN0000000614	CSNK2A2	1459	469	448	554	3960	3054	4603	2181.33	490.333	3872.33	7.89735	2.98137	1.18e-50	2.52e-48	3.33872	0.131693	2.84968	2.10361
TRCN0000000615	CSNK2A2	1459	1396	1193	1152	2314	371	1231	1276.17	1247	1305.33	1.04678	0.0659568	0.750947	0.786904	3.10591	-0.0992385	0.165195	0.0352077
TRCN0000000616	DDR1	780	2892	2209	3127	7778	7655	10636	5716.17	2742.67	8689.67	3.16833	1.66372	2.28e-21	2.46e-20	3.7571	0.107891	1.55583	1.16877
TRCN0000000617	DDR1	780	3294	2623	3429	1982	1687	1395	2401.67	3115.33	1688	0.541836	-0.884072	0.00036071	0.00065338	3.38051	0.168375	-1.05245	-0.638809
TRCN0000000618	DDR1	780	314	247	374	226	0	4	194.167	311.667	76.6667	0.245989	-2.02333	2.08e-05	4.49e-05	2.28817	-0.401362	-1.62197	-1.44708
TRCN0000000619	ERBB3	2065	5008	3665	4892	2346	319	244	2745.67	4521.67	969.667	0.214449	-2.22129	2.62e-14	1.49e-13	3.43865	0.217531	-2.43882	-1.58753
TRCN0000000621	ERBB3	2065	4109	3133	5010	1978	548	613	2565.17	4084	1046.33	0.256203	-1.96464	4.7e-12	2.16e-11	3.40912	0.191611	-2.15625	-1.40544
TRCN0000000622	ERBB3	2065	5693	5688	6642	828	436	1148	3405.83	6007.67	804	0.133829	-2.90154	6.05e-21	6.18e-20	3.53222	0.265255	-3.16679	-2.07014
TRCN0000000623	ERBB3	2065	791	599	752	2286	1202	1828	1243	714	1772	2.48179	1.31138	5.37e-09	1.74e-08	3.09447	-0.107934	1.41932	0.918801
TRCN0000000624	FES	2242	3374	2470	2656	5386	4022	4380	3714.67	2833.33	4596	1.62212	0.697878	0.000286486	0.00052967	3.56992	0.273063	0.424815	0.483537
TRCN0000000625	FES	2242	4815	3944	4983	8123	7388	9239	6415.33	4580.67	8250	1.80105	0.848837	2.12e-06	5.04e-06	3.80722	0.0277458	0.821091	0.590638
TRCN0000000626	FES	2242	4	5	5	78	49	56	32.8333	4.66667	61	13.0714	3.70834	1.13e-10	4.5e-10	1.51631	-0.403993	4.11234	2.61937
TRCN0000000627	FES	2242	1011	808	1162	7490	4193	7997	3776.83	993.667	6560	6.60181	2.72286	3.48e-50	7e-48	3.57713	0.273161	2.4497	1.9202
TRCN0000000628	FGFR4	2264	1215	905	1064	3206	8460	4062	3152	1061.33	5242.67	4.9397	2.30442	1.44e-34	5.31e-33	3.49859	0.256156	2.04827	1.62333
TRCN0000000629	FGFR4	2264	2008	1843	2333	8156	4787	3510	3772.83	2061.33	5484.33	2.66058	1.41174	3.14e-14	1.77e-13	3.57667	0.273175	1.13856	0.99
TRCN0000000630	FGFR4	2264	1694	1388	2106	4915	3176	3596	2812.5	1729.33	3895.67	2.2527	1.17165	2.43e-09	8.2e-09	3.44909	0.226262	0.945392	0.819667
TRCN0000000631	FLT1	2321	2498	2143	3102	6889	4785	6068	4247.5	2581	5914	2.29136	1.1962	8.37e-11	3.39e-10	3.62813	0.252227	0.943977	0.837085
TRCN0000000633	FLT1	2321	3402	3442	3701	4722	6911	7304	4913.67	3515	6312.33	1.79583	0.844649	4.26e-06	9.9e-06	3.69141	0.191573	0.653076	0.587667
TRCN0000000634	FLT1	2321	2485	2414	2593	5592	6688	8384	4692.67	2497.33	6888	2.75814	1.4637	4.28e-16	2.86e-15	3.67142	0.213173	1.25052	1.02686
TRCN0000000635	FLT1	2321	11	4	4	7	6	0	5.33333	6.33333	4.33333	0.684211	-0.547488	0.735769	0.773933	0.726999	-0.371051	-0.176437	-0.400013
TRCN0000000636	FLT4	2324	1552	953	1009	4122	3530	5317	2747.17	1171.33	4323	3.69067	1.88388	1.53e-22	1.86e-21	3.43889	0.217734	1.66615	1.32497
TRCN0000000637	FLT4	2324	220	149	137	1325	204	628	443.833	168.667	719	4.26285	2.09182	3.05e-15	1.87e-14	2.64722	-0.325638	2.41745	1.4725
TRCN0000000638	FLT4	2324	867	685	701	1811	2850	2150	1510.67	751	2270.33	3.02308	1.59602	1.16e-13	6.19e-13	3.17917	-0.0393027	1.63532	1.12074
TRCN0000000639	FLT4	2324	2936	2046	2602	7882	6102	9284	5142	2528	7756	3.06804	1.61732	7.52e-20	7.05e-19	3.71113	0.169313	1.448	1.13585
TRCN0000000640	FLT4	2324	8865	7086	8986	11230	8373	9821	9060.17	8312.33	9808	1.17993	0.238705	0.186431	0.227472	3.95714	-0.222967	0.461672	0.157768
TRCN0000000641	STK24	8428	670	633	978	872	2058	672	980.5	760.333	1200.67	1.57913	0.659132	0.0062245	0.00957181	2.99145	-0.177844	0.836975	0.456048
TRCN0000000642	STK24	8428	503	537	485	1098	2126	1005	959	508.333	1409.67	2.77311	1.47151	3.37e-10	1.27e-09	2.98182	-0.183579	1.65509	1.0324
TRCN0000000643	JMJD2B;STK24	8428;23030	1908	1853	2137	3413	7264	6227	3800.33	1966	5634.67	2.86606	1.51907	2.27e-16	1.54e-15	3.57982	0.273024	1.24604	1.06615
TRCN0000000644	STK24	8428	6099	4718	8017	16628	12585	10809	9809.33	6278	13340.7	2.12499	1.08745	5.67e-10	2.08e-09	3.99164	-0.285596	1.37305	0.75993
TRCN0000000645	STK24	8428	4238	3251	3907	5302	2172	3228	3683	3798.67	3567.33	0.939101	-0.0906471	0.693285	0.73365	3.5662	0.272774	-0.363421	-0.0758982
TRCN0000000646	DYRK3	8444	6245	6337	8694	5916	11525	8919	7939.33	7092	8786.67	1.23895	0.309123	0.087922	0.113913	3.89978	-0.123655	0.432778	0.207727
TRCN0000000647	DYRK3	8444	1099	678	1002	1444	500	203	821	926.333	715.667	0.77258	-0.372244	0.201516	0.243348	2.91434	-0.219789	-0.152455	-0.275683
TRCN0000000648	DYRK3	8444	833	911	883	1932	4594	7345	2749.67	875.667	4623.67	5.28017	2.40058	6.12e-36	2.49e-34	3.43928	0.218072	2.18251	1.69156
TRCN0000000649	DYRK3	8444	1059	859	840	609	1557	2587	1251.83	919.333	1584.33	1.72335	0.785216	0.000622333	0.00109521	3.09755	-0.105614	0.89083	0.545501
TRCN0000000650	DYRK2	8445	3063	2413	3689	5217	2734	6558	3945.67	3055	4836.33	1.58309	0.662741	0.000520251	0.000924157	3.59612	0.269807	0.392935	0.458609
TRCN0000000651	DYRK2	8445	1347	1174	1465	2323	2031	3354	1949	1328.67	2569.33	1.93377	0.951415	5.64e-06	1.29e-05	3.28981	0.0775124	0.873902	0.663414
TRCN0000000652	DYRK2	8445	1856	1353	1546	5571	3827	4902	3175.83	1585	4766.67	3.00736	1.5885	6.08e-17	4.31e-16	3.50186	0.257119	1.33138	1.11541
TRCN0000000653	DYRK2	8445	4145	4253	4942	9430	4369	6927	5677.67	4446.67	6908.67	1.55367	0.635683	0.000505362	0.000899696	3.75417	0.112272	0.523411	0.439412
TRCN0000000654	DYRK2	8445	10433	9123	13091	12677	12243	16467	12339	10882.3	13795.7	1.26771	0.342227	0.0597643	0.0796775	4.09128	-0.479094	0.821321	0.231213
TRCN0000000655	AURKA;AURKAPS1	6790;6791	1430	1144	1360	1315	1944	2785	1663	1311.33	2014.67	1.53635	0.619507	0.00487193	0.00759351	3.22089	-0.000621718	0.620128	0.427935
TRCN0000000656	AURKA	6790	5995	4574	8539	9556	6837	12329	7971.67	6369.33	9574	1.50314	0.587979	0.00104066	0.00177603	3.90155	-0.126624	0.714603	0.405567
TRCN0000000657	AURKA;AURKAPS1	6790;6791	1902	1921	2127	10516	6537	10948	5658.5	1983.33	9333.67	4.70605	2.23452	8.82e-38	4.3e-36	3.7527	0.114445	2.12007	1.57374
TRCN0000000658	AURKA;AURKAPS1	6790;6791	1113	974	839	1419	1350	1577	1212	975.333	1448.67	1.4853	0.570758	0.0142826	0.0209041	3.0835	-0.116103	0.686861	0.39335
TRCN0000000664	MAP4K3	8491	899	547	916	593	319	122	566	787.333	344.667	0.437765	-1.19177	0.000377904	0.000682604	2.75282	-0.289481	-0.902291	-0.857114
TRCN0000000665	MAP4K3	8491	5528	5370	5450	2547	3143	4492	4421.67	5449.33	3394	0.622828	-0.683093	0.00176657	0.0029264	3.64559	0.238156	-0.921249	-0.496221
TRCN0000000666	MAP4K3	8491	5258	4373	6202	11781	8400	10250	7710.67	5277.67	10143.7	1.922	0.942607	9.31e-08	2.58e-07	3.88709	-0.102469	1.04508	0.657165
TRCN0000000667	MAP4K3	8491	4067	3215	4804	2634	1082	2904	3117.67	4028.67	2206.67	0.547741	-0.868434	0.000246279	0.000461164	3.49383	0.254478	-1.12291	-0.627715
TRCN0000000668	DGKZ	8525	4954	4390	6311	14171	7160	12983	8328.17	5218.33	11438	2.19189	1.13217	9.52e-11	3.82e-10	3.92055	-0.158931	1.29111	0.791657
TRCN0000000669	DGKZ	8525	799	524	708	651	1192	1000	812.333	677	947.667	1.3998	0.485224	0.0523403	0.0703925	2.90973	-0.222034	0.707257	0.332665
TRCN0000000670	DGKZ	8525	1001	596	725	2538	1300	3847	1667.83	774	2561.67	3.30965	1.72668	2.46e-16	1.67e-15	3.22215	0.000681712	1.726	1.21344
TRCN0000000671	DGKD	8527	3158	2462	4227	4023	3285	7695	4141.67	3282.33	5001	1.52361	0.607495	0.00139973	0.00234527	3.61718	0.259576	0.347919	0.419413
TRCN0000000672	DGKD	8527	844	719	693	335	8	194	465.5	752	179	0.238032	-2.07077	1.44e-07	3.92e-07	2.66792	-0.319101	-1.75167	-1.48074
TRCN0000000673	DGKD	8527	239	168	282	0	0	478	194.5	229.667	159.333	0.693759	-0.527493	0.188623	0.229588	2.28892	-0.401271	-0.126223	-0.385828
TRCN0000000674	DGKD	8527	915	903	947	1552	2993	1937	1541.17	921.667	2160.67	2.3443	1.22916	1.45e-08	4.48e-08	3.18785	-0.0317275	1.26089	0.860466
TRCN0000000675	DGKD	8527	4483	4049	4286	2527	1294	2830	3244.83	4272.67	2217	0.51888	-0.946528	6.68e-05	0.000135215	3.51119	0.25934	-1.20587	-0.68312
TRCN0000000676	CAMK1	8536	557	465	448	3100	2490	1975	1505.83	490	2521.67	5.14626	2.36352	1.22e-28	2.54e-27	3.17778	-0.040508	2.40403	1.66526
TRCN0000000677	CAMK1	8536	400	349	520	2577	3463	1888	1532.83	423	2642.67	6.24744	2.64326	1.43e-35	5.76e-34	3.18549	-0.0337919	2.67706	1.86373
TRCN0000000678	CAMK1	8536	970	726	627	1670	925	3181	1349.83	774.333	1925.33	2.48644	1.31408	2.93e-09	9.79e-09	3.13028	-0.0801037	1.39419	0.920715
TRCN0000000679	CAMK1	8536	559	542	546	453	285	102	414.5	549	280	0.510018	-0.971379	0.00506369	0.00788475	2.61752	-0.334562	-0.636817	-0.700752
TRCN0000000680	MAPKAPK5	8550	3469	3478	4860	12652	9382	15793	8272.33	3935.67	12609	3.20378	1.67977	1.63e-22	1.97e-21	3.91763	-0.153922	1.8337	1.18016
TRCN0000000681	MAPKAPK5	8550	501	469	492	57	37	209	294.167	487.333	101	0.20725	-2.27055	3.73e-07	9.66e-07	2.46859	-0.371694	-1.89886	-1.62248
TRCN0000000682	MAPKAPK5	8550	6823	4865	6344	10139	6621	12788	7930	6010.67	9849.33	1.63864	0.712501	6.42e-05	0.000130431	3.89927	-0.122797	0.835298	0.493912
TRCN0000000683	MAPKAPK5	8550	1433	1272	1327	958	226	587	967.167	1344	590.333	0.439236	-1.18693	0.000100448	0.000198125	2.9855	-0.181402	-1.00553	-0.85368
TRCN0000000684	MAPKAPK5	8550	1355	1298	1058	888	1698	1596	1315.5	1237	1394	1.12692	0.172385	0.446799	0.495468	3.11909	-0.0889895	0.261375	0.110715
TRCN0000000685	CDK10	8558	1032	743	687	3803	4155	8744	3194	820.667	5567.33	6.78392	2.76212	4.77e-49	9.03e-47	3.50433	0.25774	2.50438	1.94805
TRCN0000000689	CDK10	8558	2639	2613	3082	529	1665	3333	2310.17	2778	1842.33	0.663187	-0.592512	0.0142413	0.0208531	3.36364	0.155082	-0.747595	-0.431957
TRCN0000000690	CASK	8573	827	478	715	3847	5808	2881	2426	673.333	4178.67	6.20594	2.63365	1.97e-41	1.48e-39	3.38489	0.171632	2.46202	1.85691
TRCN0000000691	CASK	8573	2194	2277	3347	6935	3225	6942	4153.33	2606	5700.67	2.18752	1.12929	1.1e-09	3.89e-09	3.6184	0.25882	0.870473	0.789614
TRCN0000000692	CASK	8573	2642	1824	3102	3437	4183	5802	3498.33	2522.67	4474	1.77352	0.826616	1.83e-05	3.99e-05	3.54386	0.268507	0.558109	0.574873
TRCN0000000693	CASK	8573	2099	1438	1682	5088	2465	5615	3064.5	1739.67	4389.33	2.52309	1.33519	4.11e-12	1.9e-11	3.48636	0.251221	1.08397	0.935692
TRCN0000000694	CASK	8573	2307	1648	2222	5663	10047	5065	4492	2059	6925	3.36328	1.74987	2.02e-22	2.4e-21	3.65244	0.231949	1.51792	1.22989
TRCN0000000695	STK16	8576	4386	4032	4185	909	122	329	2327.17	4201	453.333	0.107911	-3.21209	2.55e-20	2.5e-19	3.36683	0.157766	-3.36985	-2.29047
TRCN0000000696	STK16	8576	1129	879	995	1716	1708	619	1174.33	1001	1347.67	1.34632	0.429022	0.0681359	0.0900177	3.06979	-0.126075	0.555097	0.292792
TRCN0000000697	STK16	8576	193	125	206	992	672	282	411.667	174.667	648.667	3.71374	1.89287	2.14e-12	1.02e-11	2.61455	-0.335428	2.2283	1.33135
TRCN0000000698	STK16	8576	1	1	2	0	485	8	82.8333	1.33333	164.333	123.25	6.94544	9.18e-34	2.98e-32	1.91821	-0.421179	7.36662	4.916
TRCN0000000699	STK16	8576	232	156	181	0	273	69	151.833	189.667	114	0.601054	-0.734432	0.0904564	0.116914	2.18137	-0.412096	-0.322337	-0.532645
TRCN0000000700	CDC2L5	8621	5768	4662	6413	6086	2997	4529	5075.83	5614.33	4537.33	0.80817	-0.30727	0.139805	0.174729	3.70551	0.175703	-0.482973	-0.229586
TRCN0000000701	CDC2L5	8621	2019	1576	2487	6515	7496	5123	4202.67	2027.33	6378	3.146	1.65352	8.99e-20	8.35e-19	3.62352	0.25547	1.39805	1.16154
TRCN0000000702	CDC2L5	8621	1462	1165	1302	5304	6485	4870	3431.33	1309.67	5553	4.24001	2.08407	3.37e-29	7.29e-28	3.53546	0.266193	1.81788	1.467
TRCN0000000703	CDC2L5	8621	4521	4040	6583	11893	9291	9288	7602.67	5048	10157.3	2.01215	1.00874	1.02e-08	3.18e-08	3.88097	-0.0923441	1.10108	0.704083
TRCN0000000704	CDC2L5	8621	5140	4054	5541	10304	5748	15158	7657.5	4911.67	10403.3	2.11809	1.08276	6.88e-10	2.49e-09	3.88409	-0.0974942	1.18026	0.7566
TRCN0000000705	RIPK1	8737	5058	4365	4242	5703	2739	5865	4662	4555	4769	1.04698	0.0662357	0.709572	0.74867	3.66857	0.216118	-0.149882	0.0354056
TRCN0000000706	RIPK1	8737	2398	2059	3131	3171	3102	5192	3175.5	2529.33	3821.67	1.51094	0.595445	0.00266091	0.00428436	3.50181	0.257107	0.338338	0.410864
TRCN0000000707	RIPK1	8737	1	2	2	0	0	0	0.833333	1.66667	0	0	#NAME?	0.148996	0.185137	-0.0791812	NA	NA	NA
TRCN0000000708	RIPK1	8737	3311	2980	4900	3196	4088	4546	3836.83	3730.33	3943.33	1.0571	0.0801111	0.664824	0.707021	3.58397	0.27261	-0.192499	0.0452497
TRCN0000000709	RIPK1	8737	4602	3687	5768	8591	4616	7465	5788.17	4685.67	6890.67	1.47058	0.556389	0.002384	0.00387145	3.76254	0.0996492	0.45674	0.383155
TRCN0000000710	DYRK4	8798	5429	4566	6750	5977	3999	10146	6144.5	5581.67	6707.33	1.20167	0.265043	0.149361	0.185519	3.78849	0.0585388	0.206505	0.176454
TRCN0000000711	DYRK4	8798	3799	3433	4281	6201	3772	7666	4858.67	3837.67	5879.67	1.53209	0.615505	0.000940246	0.0016158	3.68652	0.19698	0.418525	0.425096
TRCN0000000712	DYRK4	8798	4123	3348	3306	2850	2046	4694	3394.5	3592.33	3196.67	0.889858	-0.168353	0.453507	0.502214	3.53078	0.264833	-0.433186	-0.131028
TRCN0000000713	DYRK4	8798	1584	1240	1650	536	425	668	1017.17	1491.33	543	0.364104	-1.45758	3.34e-06	7.85e-06	3.00739	-0.16804	-1.28954	-1.0457
TRCN0000000719	PRPF4B	8899	11309	9230	14456	11885	8699	17481	12176.7	11665	12688.3	1.08773	0.121316	0.499223	0.546445	4.08553	-0.467402	0.588718	0.0744836
TRCN0000000720	PRPF4B	8899	1652	1263	2078	4800	5196	7976	3827.5	1664.33	5990.67	3.59944	1.84777	7.07e-24	9.55e-23	3.58292	0.27274	1.57503	1.29935
TRCN0000000721	PRPF4B	8899	2231	1562	2523	1543	1612	5873	2557.33	2105.33	3009.33	1.42939	0.515395	0.0121138	0.017909	3.40779	0.190456	0.324939	0.354071
TRCN0000000722	PRPF4B	8899	3483	3048	3066	4980	2956	4114	3607.83	3199	4016.67	1.2556	0.328378	0.0941435	0.121289	3.55725	0.271513	0.0568643	0.221388
TRCN0000000723	PRPF4B	8899	6502	5566	6005	2123	2042	2557	4132.5	6024.33	2240.67	0.371936	-1.42687	3.53e-09	1.17e-08	3.61621	0.26016	-1.68703	-1.02391
TRCN0000000724	CDKL2	8999	2925	1899	2173	2820	3777	3653	2874.5	2332.33	3416.67	1.46491	0.550816	0.00631024	0.00969439	3.45856	0.233687	0.317129	0.379201
TRCN0000000725	CDKL2	8999	2132	2014	2189	1685	1422	3003	2074.17	2111.67	2036.67	0.964483	-0.0521722	0.855177	0.881199	3.31684	0.108411	-0.160583	-0.0486014
TRCN0000000726	CDKL2	8999	5723	6076	6190	3377	2446	3814	4604.33	5996.33	3212.33	0.535716	-0.900459	5.1e-05	0.000105462	3.66317	0.221594	-1.12205	-0.650436
TRCN0000000727	CDKL2	8999	1657	1546	2283	181	1504	1054	1370.83	1828.67	913	0.499271	-1.00211	0.00033211	0.000604297	3.13698	-0.0746978	-0.927408	-0.722551
TRCN0000000728	CDKL2	8999	5386	4937	6666	10667	10942	13861	8743.17	5663	11823.3	2.08782	1.062	1.38e-09	4.81e-09	3.94167	-0.1956	1.2576	0.74187
TRCN0000000729	RPS6KB2	6199	988	748	883	564	622	259	677.333	873	481.667	0.551737	-0.857947	0.00599912	0.00924733	2.8308	-0.258102	-0.599845	-0.620275
TRCN0000000730	RPS6KB2	6199	3423	3028	4575	4844	4934	4881	4280.83	3675.33	4886.33	1.32949	0.410877	0.0313887	0.0439033	3.63153	0.249705	0.161173	0.279919
TRCN0000000731	MAP3K14	9020	1960	1743	2793	3283	9975	6059	4302.17	2165.33	6439	2.97368	1.57225	4.62e-18	3.62e-17	3.63369	0.248044	1.3242	1.10388
TRCN0000000732	MAP3K14	9020	642	638	1032	733	559	1027	771.833	770.667	773	1.00303	0.00436142	0.944333	0.956825	2.88752	-0.232635	0.236996	-0.00849243
TRCN0000000733	MAP3K14	9020	2700	2553	2608	277	834	1431	1733.83	2620.33	847.333	0.323369	-1.62875	2.2e-08	6.63e-08	3.23901	0.0187862	-1.64754	-1.16714
TRCN0000000734	MAP3K14	9020	4608	3652	4377	726	507	869	2456.5	4212.33	700.667	0.166337	-2.58782	1.71e-16	1.18e-15	3.39032	0.175851	-2.76367	-1.84757
TRCN0000000735	BRSK2	9024	2295	1939	2902	10224	8251	7763	5562.33	2378.67	8746	3.67685	1.87847	6.75e-27	1.22e-25	3.74526	0.125254	1.75322	1.32113
TRCN0000000736	BRSK2	9024	1366	1077	1802	5324	5552	4792	3318.83	1415	5222.67	3.69093	1.88398	8.57e-24	1.14e-22	3.52099	0.261985	1.622	1.32504
TRCN0000000737	BRSK2	9024	611	571	541	363	79	535	450	574.333	325.667	0.567034	-0.818492	0.014631	0.021375	2.65321	-0.323772	-0.49472	-0.592283
TRCN0000000738	BRSK2	9024	791	848	692	187	906	629	675.5	777	574	0.738739	-0.436864	0.148171	0.184184	2.82963	-0.258606	-0.178258	-0.321529
TRCN0000000739	BRSK2	9024	2	2	2	0	0	0	1	2	0	0	#NAME?	0.117775	0.149601	0	NA	NA	NA
TRCN0000000740	TNK1	8711	703	764	919	2155	3591	2333	1744.17	795.333	2693	3.386	1.75958	3.6e-17	2.61e-16	3.24159	0.0216539	1.73793	1.23679
TRCN0000000742	TNK1	8711	2723	2201	3462	9604	5193	4498	4613.5	2795.33	6431.67	2.30086	1.20217	4.09e-11	1.7e-10	3.66403	0.220729	0.981443	0.841319
TRCN0000000743	TNK1	8711	252	195	163	2650	748	987	832.5	203.333	1461.67	7.18852	2.8457	7.06e-33	2.16e-31	2.92038	-0.216822	3.06252	2.00735
TRCN0000000744	TNK1	8711	1432	967	1243	1882	971	692	1197.83	1214	1181.67	0.973366	-0.0389453	0.918901	0.934293	3.0784	-0.119848	0.0809024	-0.0392173
TRCN0000000745	CLK3	1198	994	1035	986	6245	4526	4777	3093.83	1005	5182.67	5.15688	2.3665	3.5e-36	1.5e-34	3.4905	0.253115	2.11338	1.66737
TRCN0000000746	CLK3	1198	3067	2768	3848	3226	1955	5387	3375.17	3227.67	3522.67	1.0914	0.126176	0.515218	0.561849	3.5283	0.264106	-0.13793	0.0779317
TRCN0000000747	CLK3	1198	2669	1940	2951	4104	2515	3355	2922.33	2520	3324.67	1.31931	0.399786	0.0481803	0.0650971	3.46573	0.238894	0.160892	0.27205
TRCN0000000748	CLK3	1198	1387	1022	1704	4823	2096	6162	2865.67	1371	4360.33	3.1804	1.66921	4.34e-18	3.41e-17	3.45723	0.232674	1.43654	1.17267
TRCN0000000749	CLK3	1198	926	708	1041	3879	3936	8643	3188.83	891.667	5486	6.15252	2.62118	2.17e-44	2.25e-42	3.50363	0.257573	2.3636	1.84806
TRCN0000000750	CLK2	1196	3506	3371	3941	6105	6721	7383	5171.17	3606	6736.33	1.86809	0.901564	7.39e-07	1.84e-06	3.71359	0.166494	0.73507	0.628046
TRCN0000000751	CLK2	1196	412	608	571	4203	2235	1840	1644.83	530.333	2759.33	5.20302	2.37935	6.93e-30	1.61e-28	3.21612	-0.00548183	2.38483	1.67649
TRCN0000000752	CLK2	1196	4257	3447	3819	6826	4042	7511	4983.67	3841	6126.33	1.59498	0.673542	0.000271271	0.000504148	3.69755	0.184698	0.488844	0.466271
TRCN0000000753	CLK2	1196	1057	718	827	1012	1053	2416	1180.5	867.333	1493.67	1.72214	0.7842	0.000720851	0.00125895	3.07207	-0.124439	0.908639	0.54478
TRCN0000000754	CLK1	1195	5849	4662	6132	2428	3475	698	3874	5547.67	2200.33	0.396623	-1.33416	3.28e-08	9.69e-08	3.58816	0.271924	-1.60608	-0.958133
TRCN0000000755	CLK1;PPIL3	1195;53938	2047	1960	2284	4748	4702	4482	3370.5	2097	4644	2.21459	1.14704	1.97e-09	6.75e-09	3.52769	0.26393	0.883111	0.802205
TRCN0000000756	CLK1	1195	1133	1270	1157	3627	4871	3541	2599.83	1186.67	4013	3.38174	1.75777	1.89e-19	1.7e-18	3.41495	0.196723	1.56104	1.2355
TRCN0000000757	CLK1	1195	9040	7583	9808	14524	10673	15823	11241.8	8810.33	13673.3	1.55197	0.634096	0.000408357	0.000732266	4.05084	-0.398252	1.03235	0.438286
TRCN0000000758	CLK1	1195	1557	1464	1560	2148	1805	5657	2365.17	1527	3203.33	2.0978	1.06887	1.26e-07	3.43e-07	3.37386	0.163412	0.905462	0.746748
TRCN0000000759	PLK3	1263	1094	614	995	6985	4120	8036	3640.67	901	6380.33	7.08139	2.82403	3.43e-53	1.22e-50	3.56118	0.272157	2.55188	1.99198
TRCN0000000760	PLK3	1263	1393	1430	1328	3747	2259	6214	2728.5	1383.67	4073.33	2.94387	1.55771	1.18e-15	7.56e-15	3.43592	0.215186	1.34253	1.09356
TRCN0000000761	PLK3	1263	231	160	279	1439	907	556	595.333	223.333	967.333	4.33134	2.11481	3.81e-17	2.76e-16	2.77476	-0.281066	2.39588	1.48881
TRCN0000000762	PLK3	1263	417	472	391	2918	3518	2381	1682.83	426.667	2939	6.88828	2.78414	1.79e-40	1.22e-38	3.22604	0.00475091	2.77939	1.96368
TRCN0000000763	PLK3	1263	3340	3040	3514	6923	4680	7269	4794.33	3298	6290.67	1.90742	0.931622	3.8e-07	9.86e-07	3.68073	0.203291	0.728331	0.649371
TRCN0000000764	DGKB	1607	3134	2616	4235	10085	12646	9055	6961.83	3328.33	10595.3	3.18338	1.67056	4.36e-22	5.01e-21	3.84272	-0.0305414	1.7011	1.17362
TRCN0000000765	DGKB	1607	8629	6479	10727	9746	7749	12662	9332	8611.67	10052.3	1.16729	0.223166	0.216526	0.259718	3.96997	-0.246014	0.46918	0.146743
TRCN0000000766	DGKB	1607	1204	1183	1456	8958	3810	8370	4163.5	1281	7046	5.50039	2.45953	1.78e-42	1.47e-40	3.61946	0.25815	2.20138	1.73338
TRCN0000000767	DGKB	1607	6939	6011	7996	8154	10933	7915	7991.33	6982	9000.67	1.28912	0.366392	0.0428279	0.0583555	3.90262	-0.128426	0.494818	0.248357
TRCN0000000768	DGKB	1607	6816	6320	8274	7016	5827	10966	7536.5	7136.67	7936.33	1.11205	0.153222	0.394887	0.444334	3.87717	-0.0861028	0.239325	0.0971199
TRCN0000000769	PTK2B	2185	1606	1150	1613	9767	9843	8059	5339.67	1456.33	9223	6.33303	2.6629	2.12e-52	5.68e-50	3.72751	0.149412	2.51348	1.87766
TRCN0000000770	PTK2B	2185	1538	1137	1357	5853	4727	4165	3129.5	1344	4915	3.65699	1.87066	4.5e-23	5.76e-22	3.49547	0.255094	1.61556	1.31559
TRCN0000000771	PTK2B	2185	1114	828	1015	1676	786	2236	1275.83	985.667	1566	1.58877	0.667912	0.00367413	0.0058001	3.10579	-0.0993256	0.767238	0.462277
TRCN0000000772	FLT3	2322	495	280	469	3457	3163	2675	1756.5	414.667	3098.33	7.47186	2.90147	2.43e-44	2.45e-42	3.24465	0.0250818	2.87639	2.04692
TRCN0000000773	FLT3	2322	1374	1209	1577	2240	11300	5889	3931.5	1386.67	6476.33	4.67043	2.22356	2.03e-34	7.24e-33	3.59456	0.270311	1.95324	1.56596
TRCN0000000775	FLT3	2322	1060	943	1138	5908	4377	6392	3303	1047	5559	5.30946	2.40856	3.67e-38	1.9e-36	3.51891	0.261398	2.14717	1.69722
TRCN0000000776	AURKB	9212	6313	5143	6805	2041	1049	1330	3780.17	6087	1473.33	0.242046	-2.04665	2.05e-14	1.17e-13	3.57751	0.273148	-2.3198	-1.46362
TRCN0000000777	AURKB	9212	398	374	383	4	10	41	201.667	385	18.3333	0.047619	-4.39232	4.66e-11	1.92e-10	2.30463	-0.399283	-3.99303	-3.12781
TRCN0000000778	AURKB	9212	1190	830	1202	1530	1515	5810	2012.83	1074	2951.67	2.74829	1.45854	9.27e-13	4.57e-12	3.30381	0.0937121	1.36482	1.0232
TRCN0000000779	AURKB	9212	206	170	204	62	71	22	122.5	193.333	51.6667	0.267241	-1.90378	0.000315897	0.000578726	2.08814	-0.417884	-1.4859	-1.36227
TRCN0000000780	STK17B	9262	4543	4155	6515	6042	5240	9288	5963.83	5071	6856.67	1.35213	0.435237	0.0177966	0.0257195	3.77553	0.0793898	0.355847	0.297201
TRCN0000000783	STK17B	9262	3535	2710	3847	8900	5330	7494	5302.67	3364	7241.33	2.1526	1.10608	7.88e-10	2.83e-09	3.72449	0.153268	0.95281	0.773143
TRCN0000000784	ALK	238	3395	3399	4497	9143	7997	9828	6376.5	3763.67	8989.33	2.38845	1.25608	9.47e-13	4.66e-12	3.80458	0.0321062	1.22397	0.879562
TRCN0000000785	ALK	238	243	172	202	173	50	262	183.667	205.667	161.667	0.786062	-0.347286	0.399707	0.449287	2.26403	-0.4042	0.0569144	-0.257976
TRCN0000000786	ALK	238	3917	3682	5193	5470	8431	11409	6350.33	4264	8436.67	1.97858	0.984466	3.19e-08	9.45e-08	3.8028	0.0350565	0.949409	0.686863
TRCN0000000787	ALK	238	4838	3665	4543	8902	7088	8309	6224.17	4348.67	8099.67	1.86256	0.897289	5.36e-07	1.36e-06	3.79408	0.0494003	0.847889	0.625014
TRCN0000000788	ALK	238	7	7	11	5	0	5	5.83333	8.33333	3.33333	0.4	-1.32193	0.251625	0.29848	0.765917	-0.369941	-0.951987	-0.949456
TRCN0000000789	ABL1;BCR	25;613	6958	5584	8491	16114	11367	15216	10621.7	7011	14232.3	2.03	1.02148	6.87e-09	2.21e-08	4.02619	-0.350543	1.37202	0.713123
TRCN0000000790	ABL1;BCR	25;613	735	523	496	92	71	277	365.667	584.667	146.667	0.250855	-1.99507	1.06e-06	2.59e-06	2.56309	-0.349575	-1.6455	-1.42703
TRCN0000000792	ABL1;BCR	25;613	3287	2324	2868	1067	1012	1550	2018	2826.33	1209.67	0.427999	-1.22432	4.29e-06	9.96e-06	3.30492	0.0949851	-1.31931	-0.880207
TRCN0000000794	BMPR1A	657	4404	3569	4396	7594	4858	6482	5217.17	4123	6311.33	1.53076	0.61425	0.000874793	0.00151058	3.71743	0.16196	0.452291	0.424206
TRCN0000000795	BMPR1A	657	3811	3088	4627	867	652	1741	2464.33	3842	1086.67	0.282839	-1.82195	7.8e-11	3.16e-10	3.3917	0.176955	-1.9989	-1.30421
TRCN0000000796	BMPR1A	657	8421	7060	9850	13802	11593	14209	10822.5	8443.67	13201.3	1.56346	0.644742	0.000318003	0.000581921	4.03433	-0.366162	1.0109	0.445839
TRCN0000000797	BMPR1A	657	5875	4931	5766	3633	2556	3496	4376.17	5524	3228.33	0.58442	-0.774924	0.000452591	0.00080933	3.64109	0.242028	-1.01695	-0.561372
TRCN0000000798	BMPR1A	657	3331	2863	3769	2152	547	471	2188.83	3321	1056.67	0.318177	-1.6521	3.1e-09	1.03e-08	3.34021	0.133197	-1.78529	-1.1837
TRCN0000000800	BUB1	699	298	135	271	1789	952	2018	910.5	234.667	1586.33	6.75994	2.75701	5.29e-32	1.48e-30	2.95928	-0.196452	2.95346	1.94443
TRCN0000000801	BUB1	699	7755	6626	7750	3976	4035	4066	5701.33	7377	4025.67	0.545705	-0.873807	4.89e-05	0.000101347	3.75598	0.109581	-0.983388	-0.631527
TRCN0000000802	BUB1	699	2942	2861	4247	5507	9465	8198	5536.67	3350	7723.33	2.30547	1.20506	1.43e-11	6.24e-11	3.74325	0.128108	1.07695	0.84337
TRCN0000000803	CSK	1445	3881	3168	3611	12425	8594	6825	6417.33	3553.33	9281.33	2.61201	1.38516	2.56e-15	1.58e-14	3.80735	0.0275218	1.35764	0.971143
TRCN0000000804	CSK	1445	1692	1225	1613	7318	5051	6742	3940.17	1510	6370.33	4.21876	2.07682	3.53e-30	8.48e-29	3.59551	0.270008	1.80681	1.46186
TRCN0000000805	CSK	1445	2646	1656	1712	3962	3347	5252	3095.83	2004.67	4187	2.08863	1.06255	4.64e-08	1.33e-07	3.49078	0.253235	0.809319	0.742264
TRCN0000000806	CSK	1445	285	200	241	467	556	183	322	242	402	1.66116	0.732188	0.0120811	0.0178689	2.50786	-0.363091	1.09528	0.507879
TRCN0000000807	CSK	1445	3291	2490	3311	8480	8852	6647	5511.83	3030.67	7993	2.63737	1.3991	2.92e-15	1.8e-14	3.7413	0.130854	1.26825	0.981035
TRCN0000000808	CSNK1G3	1456	2261	1839	2466	3909	1845	4252	2762	2188.67	3335.33	1.52391	0.607779	0.00266545	0.00428952	3.44122	0.219726	0.388053	0.419614
TRCN0000000809	CSNK1G3	1456	108	69	110	302	3001	174	627.333	95.6667	1159	12.115	3.59872	4.08e-45	4.69e-43	2.7975	-0.272007	3.87073	2.5416
TRCN0000000810	CSNK1G3	1456	547	274	418	979	128	211	426.167	413	439.333	1.06376	0.0891742	0.71968	0.758836	2.62958	-0.331003	0.420177	0.0516797
TRCN0000000811	CSNK1G3	1456	2142	1928	2325	3200	8276	3231	3517	2131.67	4902.33	2.29977	1.20149	2.27e-10	8.71e-10	3.54617	0.269098	0.932389	0.840833
TRCN0000000812	DMPK	1760	3319	2567	3027	4439	2432	3282	3177.67	2971	3384.33	1.13912	0.187923	0.344162	0.39387	3.50211	0.257186	-0.0692632	0.121739
TRCN0000000813	DMPK	1760	1808	1302	1614	6287	6341	5242	3765.67	1574.67	5956.67	3.78281	1.91946	1.39e-25	2.25e-24	3.57584	0.273192	1.64627	1.35021
TRCN0000000814	DMPK	1760	919	623	943	6008	2637	7264	3065.67	828.333	5303	6.40201	2.67853	1.03e-45	1.28e-43	3.48652	0.251301	2.42722	1.88875
TRCN0000000815	DMPK	1760	3830	3187	4214	12193	8758	8149	6721.83	3743.67	9700	2.59104	1.37353	3.72e-15	2.24e-14	3.82749	-0.00574618	1.37928	0.962894
TRCN0000000816	DMPK	1760	1459	928	1029	575	392	727	851.667	1138.67	564.667	0.495902	-1.01187	0.000926037	0.00159308	2.93027	-0.211869	-0.800005	-0.729482
TRCN0000000817	EPHB1	2047	1201	917	1244	2519	3509	5022	2402	1120.67	3683.33	3.28673	1.71665	3.26e-18	2.59e-17	3.38057	0.168419	1.54824	1.20633
TRCN0000000818	EPHB1	2047	659	434	616	1368	1069	3075	1203.5	569.667	1837.33	3.22528	1.68942	4.14e-14	2.31e-13	3.08045	-0.118349	1.80777	1.18701
TRCN0000000819	EPHB1	2047	953	863	833	1294	452	415	801.667	883	720.333	0.81578	-0.293749	0.31702	0.365277	2.90399	-0.224808	-0.0689409	-0.219993
TRCN0000000820	EPHB1	2047	6785	5721	7969	12312	14808	13358	10158.8	6825	13492.7	1.97695	0.983275	2.43e-08	7.33e-08	4.00684	-0.313897	1.29717	0.686018
TRCN0000000821	EPHB1	2047	484	391	515	249	9	154	300.333	463.333	137.333	0.296403	-1.75437	2.05e-05	4.42e-05	2.4776	-0.369792	-1.38458	-1.25626
TRCN0000000822	GSK3B	2932	8550	7433	12329	23761	11099	17607	13463.2	9437.33	17489	1.85317	0.889997	6.93e-07	1.73e-06	4.12915	-0.557717	1.44771	0.61984
TRCN0000000823	GSK3B	2932	4351	3197	5284	11668	7374	13389	7543.83	4277.33	10810.3	2.52735	1.33763	1.48e-14	8.61e-14	3.87759	-0.0867959	1.42442	0.93742
TRCN0000000824	GSK3B	2932	4243	3034	5428	6591	6569	3843	4951.33	4235	5667.67	1.33829	0.420393	0.024811	0.0351616	3.69472	0.187871	0.232522	0.28667
TRCN0000000825	LIMK1	3984	7211	9558	9825	6111	4713	4169	6931.17	8864.67	4997.67	0.563774	-0.826812	8e-05	0.000159823	3.84081	-0.0274537	-0.799358	-0.598185
TRCN0000000826	LIMK1	3984	2809	1845	2149	4333	2713	4839	3114.67	2267.67	3961.67	1.74702	0.804899	4.28e-05	8.92e-05	3.49341	0.254315	0.550584	0.559465
TRCN0000000827	MAPK13	5603	3511	2930	3839	7645	5362	9489	5462.67	3426.67	7498.67	2.18833	1.12983	2.88e-10	1.09e-09	3.7374	0.136245	0.993584	0.789993
TRCN0000000828	MAPK13	5603	330	240	282	274	725	25	312.667	284	341.333	1.20188	0.26529	0.361133	0.411425	2.49508	-0.36598	0.63127	0.176629
TRCN0000000829	MAPK13	5603	811	655	696	902	450	819	722.167	720.667	723.667	1.00416	0.0059932	0.939281	0.952606	2.85864	-0.245889	0.251882	-0.00733473
TRCN0000000830	TGFBR2	7048	357	463	688	4789	1403	1553	1542.17	502.667	2581.67	5.13594	2.36063	8.32e-29	1.75e-27	3.18813	-0.03148	2.39211	1.66321
TRCN0000000831	TGFBR2	7048	3531	3234	4293	8234	8935	14855	7180.33	3686	10674.7	2.896	1.53406	8.39e-19	7.14e-18	3.85614	-0.0519878	1.58605	1.07679
TRCN0000000832	TGFBR2	7048	1525	1374	1366	429	1714	2200	1434.67	1421.67	1447.67	1.01829	0.0261462	0.875695	0.8986	3.15675	-0.0584074	0.0845536	0.00696324
TRCN0000000833	TGFBR2	7048	563	444	452	2757	4933	2503	1942	486.333	3397.67	6.98629	2.80453	1.44e-43	1.29e-41	3.28825	0.075687	2.72884	1.97814
TRCN0000000834	TGFBR2	7048	2479	2298	2826	5091	5912	6387	4165.5	2534.33	5796.67	2.28726	1.19362	1.04e-10	4.15e-10	3.61967	0.258016	0.935601	0.835249
TRCN0000000835	ULK1	8408	5483	5056	6271	15144	11199	9272	8737.5	5603.33	11871.7	2.11868	1.08317	6.25e-10	2.28e-09	3.94139	-0.195105	1.27827	0.756887
TRCN0000000836	ULK1	8408	7634	6292	9293	622	914	614	4228.17	7739.67	716.667	0.0925966	-3.4329	3.84e-27	7.01e-26	3.62615	0.253648	-3.68654	-2.44713
TRCN0000000837	ULK1	8408	752	732	1082	3851	1339	1922	1613	855.333	2370.67	2.77163	1.47073	5.44e-12	2.48e-11	3.20763	-0.0138194	1.48455	1.03186
TRCN0000000838	ULK1	8408	449	496	396	467	108	1028	490.667	447	534.333	1.19538	0.257465	0.337023	0.38625	2.69079	-0.311573	0.569038	0.171077
TRCN0000000839	ULK1	8408	429	253	401	3690	798	2369	1323.33	361	2285.67	6.33149	2.66254	3.03e-34	1.04e-32	3.12167	-0.086957	2.7495	1.87741
TRCN0000000840	GRK5	2869	454	477	390	2101	3482	1663	1427.83	440.333	2415.33	5.48524	2.45555	3.2e-30	7.81e-29	3.15468	-0.0601408	2.5157	1.73056
TRCN0000000841	GRK5	2869	6712	5811	7876	11267	5219	6363	7208	6799.67	7616.33	1.1201	0.163633	0.365293	0.414807	3.85781	-0.0546699	0.218303	0.104506
TRCN0000000842	GRK5	2869	1934	1783	2230	4580	3469	6571	3427.83	1982.33	4873.33	2.45838	1.29771	7.47e-12	3.36e-11	3.53502	0.266065	1.03164	0.9091
TRCN0000000843	GRK5	2869	5196	4672	6010	4892	7217	4876	5477.17	5292.67	5661.67	1.06972	0.097232	0.589887	0.635096	3.73856	0.134662	-0.0374296	0.0573965
TRCN0000000845	PRKCE	5581	5863	6982	7068	7760	5754	10487	7319	6637.67	8000.33	1.20529	0.269384	0.138317	0.173071	3.86445	-0.0653756	0.33476	0.179533
TRCN0000000846	PRKCE	5581	1810	1489	1771	8981	5467	6237	4292.5	1690	6895	4.07988	2.02853	1.66e-29	3.73e-28	3.63271	0.248801	1.77973	1.42759
TRCN0000000847	PRKCE	5581	5330	5178	7379	7802	9624	12567	7980	5962.33	9997.67	1.6768	0.745714	2.79e-05	5.93e-05	3.902	-0.127388	0.873102	0.517476
TRCN0000000848	PRKCE	5581	1769	1669	2573	5681	2978	5660	3388.33	2003.67	4773	2.38213	1.25225	4.55e-11	1.88e-10	3.52999	0.264602	0.987652	0.87685
TRCN0000000849	MAP3K4	4216	554	362	671	560	5117	2554	1636.33	529	2743.67	5.18652	2.37477	1e-29	2.31e-28	3.21387	-0.00773225	2.3825	1.67324
TRCN0000000850	MAP3K4	4216	648	596	554	700	716	1753	827.833	599.333	1056.33	1.76251	0.817635	0.000902781	0.00155557	2.91794	-0.218024	1.03566	0.568501
TRCN0000000851	MAP3K4	4216	2412	2200	2378	4849	4704	6155	3783	2330	5236	2.24721	1.16814	4.76e-10	1.76e-09	3.57784	0.273135	0.895	0.817171
TRCN0000000852	MAP3K4	4216	499	784	747	578	1411	7556	1929.17	676.667	3181.67	4.70197	2.23327	3.04e-28	6.07e-27	3.28537	0.0723178	2.16095	1.57285
TRCN0000000853	CDC42BPB	9578	3207	2478	3304	7654	4600	4606	4308.17	2996.33	5620	1.87563	0.907372	1.11e-06	2.71e-06	3.63429	0.24757	0.659802	0.632167
TRCN0000000854	CDC42BPB	9578	354	479	519	1149	1200	1892	932.167	450.667	1413.67	3.13683	1.64931	1.97e-12	9.41e-12	2.96949	-0.190715	1.84002	1.15855
TRCN0000000855	CDC42BPB	9578	5367	4368	6315	10149	8756	12062	7836.17	5350	10322.3	1.92941	0.948158	7.66e-08	2.14e-07	3.8941	-0.114138	1.0623	0.661104
TRCN0000000856	CDC42BPB	9578	3833	2916	3362	4937	4484	4055	3931.17	3370.33	4492	1.33281	0.414467	0.0319861	0.044603	3.59452	0.270323	0.144144	0.282465
TRCN0000000857	PRKAA1	5562	30	1	3	1794	0	1205	505.5	11.3333	999.667	88.2059	6.4628	2.1e-91	6.75e-88	2.70372	-0.307169	6.76997	4.57358
TRCN0000000858	PRKAA1	5562	1517	1057	2126	3423	1567	2947	2106.17	1566.67	2645.67	1.68872	0.755933	0.000297846	0.000548781	3.32349	0.115699	0.640234	0.524725
TRCN0000000859	PRKAA1	5562	213	344	315	0	0	13	147.5	290.667	4.33333	0.0149083	-6.06774	8.13e-12	3.63e-11	2.16879	-0.413062	-5.65468	-4.31647
TRCN0000000860	PRKAA1	5562	2848	1926	3321	4	940	487	1587.67	2698.33	477	0.176776	-2.50001	1.11e-13	5.93e-13	3.20076	-0.0202515	-2.47976	-1.78527
TRCN0000000861	PRKAA1	5562	1685	1503	1894	8	106	259	909.167	1694	124.333	0.0733963	-3.76815	5.78e-17	4.11e-16	2.95864	-0.196804	-3.57134	-2.68498
TRCN0000000863	MERTK	10461	680	690	914	720	669	669	723.667	761.333	686	0.901051	-0.15032	0.629932	0.673925	2.85954	-0.245485	0.095165	-0.118234
TRCN0000000864	MERTK	10461	185	119	163	249	81	61	143	155.667	130.333	0.837259	-0.256254	0.57784	0.623586	2.15534	-0.414029	0.157775	-0.193391
TRCN0000000865	MERTK	10461	489	412	545	322	1785	613	694.333	482	906.667	1.88105	0.911539	0.000304842	0.000560387	2.84157	-0.253443	1.16498	0.635123
TRCN0000000866	MERTK	10461	1220	1356	1318	3249	3585	12477	3867.5	1298	6437	4.95917	2.3101	6.98e-37	3.12e-35	3.58743	0.272064	2.03803	1.62736
TRCN0000000867	PLK2	10769	1875	1449	1983	2103	2853	2927	2198.33	1769	2627.67	1.4854	0.570848	0.00642705	0.00985971	3.34209	0.135079	0.43577	0.393413
TRCN0000000868	PLK2	10769	1358	1098	800	1353	1782	2095	1414.33	1085.33	1743.33	1.60627	0.68371	0.0024445	0.00396369	3.15055	-0.0635728	0.747283	0.473486
TRCN0000000869	PLK2	10769	1290	1069	1026	3861	2614	4817	2446.17	1128.33	3764	3.33589	1.73807	9.72e-19	8.16e-18	3.38849	0.174407	1.56367	1.22152
TRCN0000000870	PLK2	10769	2268	1795	2071	1805	2543	1479	1993.5	2044.67	1942.33	0.949951	-0.0740749	0.782799	0.8155	3.29962	0.0888958	-0.162971	-0.0641407
TRCN0000000871	TRIO	7204	743	716	867	4896	4867	1176	2210.83	775.333	3646.33	4.70292	2.23356	1.85e-29	4.13e-28	3.34456	0.137512	2.09605	1.57306
TRCN0000000872	TRIO	7204	1646	1238	1822	2365	1498	2337	1817.67	1568.67	2066.67	1.31747	0.397767	0.0670576	0.088812	3.25951	0.0420766	0.35569	0.270617
TRCN0000000873	TRIO	7204	336	306	230	1364	644	1140	670	290.667	1049.33	3.61009	1.85204	6.33e-14	3.45e-13	2.82607	-0.260122	2.11216	1.30238
TRCN0000000874	TRIO	7204	1937	1688	1623	1313	875	608	1340.67	1749.33	932	0.532774	-0.908403	0.00105137	0.00179276	3.12732	-0.0824704	-0.825933	-0.656072
TRCN0000000875	IRAK3	11213	856	667	690	1636	1134	1127	1018.33	737.667	1299	1.76096	0.81636	0.000594723	0.00105065	3.00789	-0.167728	0.984088	0.567597
TRCN0000000876	IRAK3	11213	2426	2071	2471	4469	1574	2305	2552.67	2322.67	2782.67	1.19805	0.260686	0.206224	0.248659	3.40699	0.189768	0.0709177	0.173362
TRCN0000000877	IRAK3	11213	4013	3491	4050	5306	2572	3065	3749.5	3851.33	3647.67	0.947118	-0.0783841	0.735922	0.773933	3.57397	0.273198	-0.351582	-0.0671979
TRCN0000000879	IRAK3	11213	4992	4950	6618	3409	2835	3534	4389.67	5520	3259.33	0.590459	-0.760091	0.000565945	0.00100256	3.64243	0.240892	-1.00098	-0.550849
TRCN0000000880	LATS2	26524	5375	4665	6069	10889	8425	15007	8405	5369.67	11440.3	2.13055	1.09122	4.64e-10	1.71e-09	3.92454	-0.165795	1.25702	0.762605
TRCN0000000881	LATS2	26524	1611	1350	1579	5777	9369	2270	3659.33	1513.33	5805.33	3.83612	1.93965	6.83e-26	1.13e-24	3.5634	0.27246	1.66719	1.36454
TRCN0000000882	LATS2	26524	1971	1987	2285	1501	430	848	1503.67	2081	926.333	0.445139	-1.16767	3.1e-05	6.57e-05	3.17715	-0.0410488	-1.12662	-0.840017
TRCN0000000883	LATS2	26524	7	10	15	11	37	0	13.3333	10.6667	16	1.5	0.584963	0.338502	0.387669	1.12494	-0.37758	0.962543	0.403427
TRCN0000000884	LATS2	26524	543	449	605	6213	1921	5523	2542.33	532.333	4552.33	8.55166	3.0962	8.42e-57	4.52e-54	3.40523	0.188247	2.90796	2.18508
TRCN0000000885	PIK3R4	30849	7877	6494	9086	2172	2878	1652	5026.5	7819	2234	0.285714	-1.80735	2.17e-13	1.13e-12	3.70127	0.180507	-1.98786	-1.29385
TRCN0000000886	PIK3R4	30849	7860	6390	9708	11958	8285	11278	9246.5	7986	10507	1.31568	0.395806	0.0282026	0.0396364	3.96598	-0.238806	0.634612	0.269226
TRCN0000000887	PIK3R4	30849	6109	4893	6048	4773	3819	4941	5097.17	5683.33	4511	0.793724	-0.33329	0.10934	0.139748	3.70733	0.173635	-0.506925	-0.248046
TRCN0000000888	PIK3R4	30849	4354	3538	3432	1360	925	1308	2486.17	3774.67	1197.67	0.317291	-1.65612	1.32e-09	4.64e-09	3.39553	0.180067	-1.83619	-1.18656
TRCN0000000889	ULK2	9706	940	744	751	2996	2671	6424	2421	811.667	4030.33	4.9655	2.31194	2.66e-32	7.93e-31	3.38399	0.170954	2.14099	1.62867
TRCN0000000890	ULK2	9706	6685	4861	8954	12828	8611	14506	9407.5	6833.33	11981.7	1.75341	0.810167	4.86e-06	1.12e-05	3.97347	-0.252349	1.06252	0.563203
TRCN0000000891	ULK2	9706	3253	2439	2911	2521	2622	6855	3433.5	2867.67	3999.33	1.39463	0.479882	0.0147626	0.0215478	3.53574	0.266271	0.213611	0.328876
TRCN0000000892	ULK2	9706	1148	1155	1780	3305	3276	6388	2842	1361	4323	3.17634	1.66737	5.21e-18	4.04e-17	3.45362	0.229884	1.43748	1.17136
TRCN0000000893	ULK2	9706	1050	830	1212	6020	5997	5057	3361	1030.67	5691.33	5.52199	2.46519	4.15e-40	2.78e-38	3.52647	0.263571	2.20162	1.73739
TRCN0000000894	SLK	9748	1928	1905	1918	4537	3769	8034	3681.83	1917	5446.67	2.84125	1.50652	5.63e-16	3.71e-15	3.56606	0.27276	1.23376	1.05725
TRCN0000000895	SLK	9748	412	381	459	1423	4894	1963	1588.67	417.333	2760	6.61342	2.7254	3.91e-38	2e-36	3.20103	-0.0200016	2.7454	1.922
TRCN0000000896	SLK	9748	3352	2825	4207	5526	5206	5169	4380.83	3461.33	5300.33	1.5313	0.614755	0.00111488	0.00189465	3.64156	0.241637	0.373118	0.424564
TRCN0000000897	SLK	9748	5089	5123	5445	5153	4501	5473	5130.67	5219	5042.33	0.966149	-0.0496819	0.830595	0.85862	3.71017	0.170402	-0.220084	-0.0468346
TRCN0000000898	SLK	9748	16386	14449	17149	2265	3721	5537	9917.83	15994.7	3841	0.240143	-2.05804	1.47e-18	1.21e-17	3.99642	-0.294442	-1.7636	-1.4717
TRCN0000000899	NUAK1	9891	1987	1620	1671	4201	4082	3317	2813	1759.33	3866.67	2.1978	1.13606	7.63e-09	2.42e-08	3.44917	0.226325	0.909737	0.794415
TRCN0000000900	NUAK1	9891	845	602	807	169	1027	292	623.667	751.333	496	0.66016	-0.599113	0.0525768	0.070622	2.79495	-0.273038	-0.326075	-0.43664
TRCN0000000901	NUAK1	9891	9795	9494	8388	2694	1917	1825	5685.5	9225.67	2145.33	0.23254	-2.10445	6.28e-17	4.43e-16	3.75477	0.111382	-2.21583	-1.50463
TRCN0000000902	NUAK1	9891	3843	2841	2656	3827	6876	5267	4218.33	3113.33	5323.33	1.70985	0.77387	3.87e-05	8.11e-05	3.62514	0.254357	0.519512	0.537451
TRCN0000000903	NUAK1	9891	15456	15267	16813	5745	8670	7589	11590	15845.3	7334.67	0.462891	-1.11125	1.04e-07	2.88e-07	4.06408	-0.424378	-0.686876	-0.799989
TRCN0000000909	VRK3	51231	646	445	497	651	480	450	528.167	529.333	527	0.995592	-0.00637355	1	1	2.72277	-0.300491	0.294117	-0.0161086
TRCN0000000910	VRK3	51231	5433	4810	4545	1341	2639	3436	3700.67	4929.33	2472	0.501488	-0.995714	1.96e-05	4.25e-05	3.56828	0.272954	-1.26867	-0.718016
TRCN0000000912	VRK3	51231	3967	3889	4779	5273	5646	3917	4578.5	4211.67	4945.33	1.1742	0.231677	0.221155	0.265073	3.66072	0.224016	0.00766098	0.152781
TRCN0000000913	BMP2K	55589	3250	3089	2468	3134	3388	3450	3129.83	2935.67	3324	1.13228	0.179232	0.36734	0.416837	3.49552	0.255111	-0.0758789	0.115573
TRCN0000000914	BMP2K	55589	5060	4141	3914	1084	570	920	2614.83	4371.67	858	0.196264	-2.34913	4.68e-15	2.8e-14	3.41744	0.198928	-2.54806	-1.67823
TRCN0000000915	BMP2K	55589	13269	12172	13437	9566	5812	6650	10151	12959.3	7342.67	0.566593	-0.819615	6.09e-05	0.000124102	4.00651	-0.313269	-0.506346	-0.59308
TRCN0000000916	BMP2K	55589	3512	3273	3108	1771	867	735	2211	3297.67	1124.33	0.340948	-1.55238	1.53e-08	4.71e-08	3.34459	0.137544	-1.68992	-1.11295
TRCN0000000917	BMP2K	55589	4944	4186	5994	1681	5820	1657	4047	5041.33	3052.67	0.605528	-0.723735	0.0011487	0.00194699	3.60713	0.265146	-0.988881	-0.525056
TRCN0000000918	WNK1	65125	2054	1949	2078	726	3879	3445	2355.17	2027	2683.33	1.3238	0.40468	0.0524154	0.0704346	3.37202	0.161973	0.242707	0.275522
TRCN0000000919	WNK1	65125	1430	1034	1268	1227	2974	899	1472	1244	1700	1.36656	0.450548	0.0462891	0.0627737	3.16791	-0.0489823	0.499531	0.308064
TRCN0000000920	WNK1	65125	2587	2255	2700	1846	824	791	1833.83	2514	1153.67	0.458897	-1.12376	2.62e-05	5.61e-05	3.26336	0.0465426	-1.1703	-0.80886
TRCN0000000921	WNK1	65125	10800	11285	10993	6470	10533	6194	9379.17	11026	7732.33	0.701282	-0.511934	0.01036	0.0154297	3.97216	-0.249975	-0.261959	-0.374789
TRCN0000000922	WNK1	65125	61	53	69	708	508	390	298.167	61	535.333	8.77596	3.13356	1.15e-26	2.03e-25	2.47446	-0.370461	3.50402	2.21158
TRCN0000000924	RNASEL	6041	2652	2328	2802	1086	2527	1423	2136.33	2594	1678.67	0.647134	-0.627863	0.0106189	0.015786	3.32967	0.122313	-0.750176	-0.457037
TRCN0000000925	RNASEL	6041	1325	1014	948	395	570	841	848.833	1095.67	602	0.549437	-0.863974	0.00403707	0.00634453	2.92882	-0.212604	-0.651369	-0.62455
TRCN0000000926	RNASEL	6041	2945	2825	3668	5981	3905	8580	4650.67	3146	6155.33	1.95656	0.968318	1.38e-07	3.76e-07	3.66752	0.217201	0.751117	0.675407
TRCN0000000928	NEK9	91754	2632	2237	2330	4458	6428	3945	3671.67	2399.67	4943.67	2.06015	1.04275	3.74e-08	1.09e-07	3.56486	0.272634	0.770114	0.728212
TRCN0000000929	NEK9	91754	4388	5303	5299	4065	3846	4593	4582.33	4996.67	4168	0.834156	-0.261611	0.215347	0.2584	3.66109	0.223658	-0.485268	-0.197192
TRCN0000000930	NEK9	91754	3499	3084	2985	2017	3965	1556	2851	3189.33	2512.67	0.787834	-0.344036	0.134125	0.168613	3.455	0.230957	-0.574993	-0.25567
TRCN0000000931	NEK9	91754	1554	1403	1172	586	1188	349	1042	1376.33	707.667	0.514168	-0.959688	0.00103674	0.00177028	3.01787	-0.161393	-0.798295	-0.692457
TRCN0000000932	MYLK2	85366	2749	2364	2745	4682	4251	6729	3920	2619.33	5220.67	1.99313	0.995034	1.21e-07	3.33e-07	3.59329	0.270689	0.724345	0.694361
TRCN0000000933	MYLK2	85366	3	2	1	3	5	0	2.33333	2	2.66667	1.33333	0.415037	0.658662	0.700931	0.367977	-0.407866	0.822904	0.28287
TRCN0000000934	MYLK2	85366	12154	12598	11545	2485	2220	1496	7083	12099	2067	0.170841	-2.54928	6.92e-23	8.7e-22	3.85022	-0.0425077	-2.50677	-1.82022
TRCN0000000935	MYLK	4638	5351	5165	4870	7005	3921	6713	5504.17	5128.67	5879.67	1.14643	0.197151	0.28678	0.33475	3.74069	0.131699	0.0654519	0.128286
TRCN0000000936	MYLK	4638	3545	3170	3328	945	1254	451	2115.5	3347.67	883.333	0.263865	-1.92213	4.4e-11	1.82e-10	3.32541	0.117773	-2.0399	-1.37528
TRCN0000000937	MYLK	4638	4074	3230	3085	872	831	463	2092.5	3463	722	0.20849	-2.26195	1.87e-13	9.79e-13	3.32067	0.11262	-2.37457	-1.61637
TRCN0000000938	SRMS	6725	1500	1341	1289	5475	4980	3325	2985	1376.67	4593.33	3.33656	1.73836	9e-20	8.35e-19	3.47494	0.244943	1.49342	1.22173
TRCN0000000939	SRMS	6725	8912	7712	8248	641	714	591	4469.67	8290.67	648.667	0.0782406	-3.67594	1.11e-29	2.53e-28	3.65028	0.233947	-3.90989	-2.61956
TRCN0000000940	SRMS	6725	1259	901	660	1804	7069	1394	2181.17	940	3422.33	3.64078	1.86425	9.42e-21	9.47e-20	3.33869	0.131659	1.73259	1.31104
TRCN0000000941	SRMS	6725	2005	1851	2173	1163	3359	1109	1943.33	2009.67	1877	0.933986	-0.0985276	0.704545	0.744342	3.28855	0.0760354	-0.174563	-0.0814891
TRCN0000000942	SRMS	6725	5707	4991	5316	6300	5357	4526	5366.17	5338	5394.33	1.01055	0.0151454	0.909349	0.926631	3.72966	0.146618	-0.131473	-0.000841536
TRCN0000000943	MAPK9	5601	2719	2994	2652	1814	2506	2423	2518	2788.33	2247.67	0.806097	-0.310975	0.184429	0.225421	3.40106	0.184681	-0.495656	-0.232214
TRCN0000000948	NEK2	4751	1703	1731	1980	2189	3412	2170	2197.5	1804.67	2590.33	1.43535	0.521405	0.0130056	0.0191395	3.34193	0.134915	0.386491	0.358335
TRCN0000000949	NEK2	4751	3579	3304	3161	1437	3525	1860	2811	3348	2274	0.679211	-0.558067	0.0168311	0.0244229	3.44886	0.226074	-0.784141	-0.407519
TRCN0000000950	NEK2	4751	6275	5507	6967	1923	2657	2652	4330.17	6249.67	2410.67	0.385727	-1.37435	7.78e-09	2.46e-08	3.6365	0.245812	-1.62016	-0.986645
TRCN0000000951	NEK2	4751	2415	2699	2581	7493	3840	4367	3899.17	2565	5233.33	2.04029	1.02877	4.36e-08	1.26e-07	3.59097	0.271303	0.757468	0.718296
TRCN0000000952	NEK2;NF1L2	4751;401007	3710	3471	4342	1494	1850	2100	2827.83	3841	1814.67	0.472446	-1.08178	1.22e-05	2.69e-05	3.45145	0.228164	-1.30994	-0.779076
TRCN0000000953	ROS1	6098	5344	5780	7000	2629	4278	4729	4960	6041.33	3878.67	0.642022	-0.639306	0.00279067	0.00448431	3.69548	0.18702	-0.826326	-0.465156
TRCN0000000954	ROS1	6098	838	668	733	1474	3446	4903	2010.33	746.333	3274.33	4.38723	2.13331	3.26e-26	5.58e-25	3.30327	0.093094	2.04022	1.50193
TRCN0000000955	ROS1	6098	1810	1368	1233	2210	1505	1278	1567.33	1470.33	1664.33	1.13194	0.178801	0.418002	0.467239	3.19516	-0.025271	0.204072	0.115267
TRCN0000000956	ROS1	6098	1953	2105	2280	2343	354	1967	1833.67	2112.67	1554.67	0.735879	-0.44246	0.0752287	0.098901	3.26332	0.0464967	-0.488957	-0.325499
TRCN0000000957	ROS1	6098	7751	6556	8075	5260	5889	5022	6425.5	7460.67	5390.33	0.7225	-0.46893	0.0216463	0.0309081	3.80791	0.0266079	-0.495538	-0.344279
TRCN0000000968	ILK	3611	1026	675	679	29	0	4	402.167	793.333	11	0.0138655	-6.17235	2.66e-18	2.15e-17	2.60441	-0.338337	-5.83401	-4.39069
TRCN0000000969	ILK	3611	1846	1384	1962	10979	3945	7389	4584.17	1730.67	7437.67	4.29757	2.10352	3.49e-32	1.02e-30	3.66126	0.223486	1.88004	1.4808
TRCN0000000970	ILK	3611	1827	1347	1402	81	73	1399	1021.5	1525.33	517.667	0.339379	-1.55903	9.31e-07	2.29e-06	3.00924	-0.16688	-1.39215	-1.11767
TRCN0000000971	ILK	3611	5170	4297	4976	4370	5250	4470	4755.5	4814.33	4696.67	0.975559	-0.0356988	0.887963	0.90858	3.6772	0.207083	-0.242782	-0.036914
TRCN0000000972	ILK	3611	958	1141	911	744	2549	4051	1725.67	1003.33	2448	2.43987	1.2868	1.33e-09	4.64e-09	3.23696	0.0165238	1.27028	0.901362
TRCN0000000973	STK17A	9263	3403	3090	3937	5037	5683	7599	4791.5	3476.67	6106.33	1.75638	0.812602	1.07e-05	2.37e-05	3.68047	0.203568	0.609033	0.56493
TRCN0000000974	STK17A	9263	2239	2180	2645	4800	6419	4173	3742.67	2354.67	5130.67	2.17894	1.12362	2.39e-09	8.11e-09	3.57318	0.273187	0.850436	0.785591
TRCN0000000975	STK17A	9263	4168	3968	3971	9258	8586	9223	6529	4035.67	9022.33	2.23565	1.16069	4.63e-11	1.91e-10	3.81485	0.01512	1.14557	0.811891
TRCN0000000976	STK17A	9263	1682	1918	1895	492	422	336	1124.17	1831.67	416.667	0.22748	-2.13619	3.21e-10	1.21e-09	3.05083	-0.139425	-1.99677	-1.52715
TRCN0000000977	ROCK2	9475	4690	3987	5231	8205	6340	6406	5809.83	4636	6983.67	1.5064	0.591104	0.00122153	0.00206607	3.76416	0.0971595	0.493945	0.407784
TRCN0000000978	ROCK2	9475	3034	2453	2231	702	1206	1117	1790.5	2572.67	1008.33	0.391941	-1.35129	1.04e-06	2.56e-06	3.25297	0.0345393	-1.38583	-0.970288
TRCN0000000979	ROCK2	9475	3018	3117	2622	5897	1959	3743	3392.67	2919	3866.33	1.32454	0.405492	0.0402866	0.0551732	3.53054	0.264764	0.140728	0.276098
TRCN0000000980	ROCK2	9475	2397	2260	2568	4116	3929	4676	3324.33	2408.33	4240.33	1.76069	0.816143	2.74e-05	5.84e-05	3.5217	0.26219	0.553953	0.567442
TRCN0000000981	ROCK2	9475	12719	11794	14627	17806	19525	14039	15085	13046.7	17123.3	1.31247	0.392282	0.0322907	0.0450083	4.17855	-0.664642	1.05692	0.266726
TRCN0000000982	DAPK1	1612	1435	1572	1304	1858	1623	553	1390.83	1437	1344.67	0.935746	-0.0958115	0.735471	0.773933	3.14328	-0.0695705	-0.026241	-0.0795621
TRCN0000000983	DAPK1	1612	10683	9675	9465	4844	5693	3823	7363.83	9941	4786.67	0.481508	-1.05437	8.08e-07	1.99e-06	3.8671	-0.0696749	-0.984695	-0.759631
TRCN0000000984	DAPK1	1612	2072	1744	1932	1703	2292	352	1682.5	1916	1449	0.756263	-0.40304	0.112246	0.143179	3.22596	0.00466012	-0.4077	-0.297532
TRCN0000000985	DAPK1	1612	531	509	409	722	693	2390	875.667	483	1268.33	2.62595	1.39284	5.32e-09	1.73e-08	2.94234	-0.205614	1.59845	0.976591
TRCN0000000986	GRK4	2868	8231	7699	8481	5339	5820	7305	7145.83	8137	6154.67	0.75638	-0.402816	0.0454118	0.0617455	3.85405	-0.0486355	-0.354181	-0.297373
TRCN0000000987	GRK4	2868	3428	3172	3062	1204	3600	1290	2626	3220.67	2031.33	0.630718	-0.664932	0.00530667	0.00823917	3.41929	0.200565	-0.865497	-0.483337
TRCN0000000988	GRK4	2868	6364	6100	6865	3950	3337	2333	4824.83	6443	3206.67	0.497698	-1.00666	6.66e-06	1.51e-05	3.68348	0.200302	-1.20696	-0.725781
TRCN0000000989	GRK4	2868	5330	5095	4583	3354	3366	2864	4098.67	5002.67	3194.67	0.638593	-0.647032	0.00332528	0.00527747	3.61264	0.262236	-0.909268	-0.470637
TRCN0000000990	GRK4	2868	22	20	12	6	16	10	14.3333	18	10.6667	0.592593	-0.754888	0.428526	0.47784	1.15635	-0.379359	-0.375528	-0.547157
TRCN0000000991	MAP3K5	4217	1886	1484	1534	612	1357	1276	1358.17	1634.67	1081.67	0.661705	-0.595741	0.0260644	0.036873	3.13295	-0.0779558	-0.517785	-0.434247
TRCN0000000992	MAP3K5	4217	15	30	15	151	106	180	82.8333	20	145.667	7.28333	2.8646	3.47e-12	1.62e-11	1.91821	-0.421179	3.28578	2.02076
TRCN0000000993	MAP3K5	4217	3568	3321	3023	3985	3408	3371	3446	3304	3588	1.08596	0.118966	0.537064	0.583497	3.53732	0.26672	-0.147754	0.0728163
TRCN0000000994	MAP3K5	4217	2093	1898	1928	2775	3549	3002	2540.83	1973	3108.67	1.5756	0.655905	0.00132271	0.00222202	3.40498	0.188027	0.467878	0.453758
TRCN0000000995	MAP3K5	4217	258	208	212	416	375	202	278.5	226	331	1.4646	0.550508	0.0680665	0.0899629	2.44483	-0.376511	0.927019	0.378983
TRCN0000000996	PRKG1	5592	3763	3764	4525	8919	8415	6243	5938.17	4017.33	7859	1.95627	0.968108	6.45e-08	1.82e-07	3.77365	0.0823565	0.885751	0.675257
TRCN0000000997	PRKG1	5592	940	1110	963	371	15	666	677.5	1004.33	350.667	0.349154	-1.51807	7.8e-06	1.76e-05	2.83091	-0.258056	-1.26001	-1.08861
TRCN0000000998	PRKG1	5592	5159	4531	5968	9021	7795	5897	6395.17	5219.33	7571	1.45057	0.536618	0.00316201	0.00503325	3.80585	0.0300075	0.506611	0.369128
TRCN0000000999	MAP3K12;PCBP2	5094;7786	4860	4731	3916	1937	1560	5017	3670.17	4502.33	2838	0.63034	-0.665798	0.00309292	0.00493548	3.56469	0.272614	-0.938412	-0.483951
TRCN0000001000	MAP3K12	7786	14081	12969	14991	6046	7853	4854	10132.3	14013.7	6251	0.446065	-1.16468	3.69e-08	1.08e-07	4.00571	-0.311771	-0.852905	-0.83789
TRCN0000001001	MAP3K12	7786	143	89	134	354	254	225	199.833	122	277.667	2.27596	1.18647	0.000209186	0.000395388	2.30067	-0.399795	1.58627	0.830181
TRCN0000001002	MAP3K12	7786	6144	4886	4851	141	227	485	2789	5293.67	284.333	0.053712	-4.21861	1.03e-27	1.93e-26	3.44545	0.22327	-4.44188	-3.00457
TRCN0000001003	MAP3K12	7786	1433	1083	1024	208	252	222	703.667	1180	227.333	0.192655	-2.37591	5.47e-10	2.01e-09	2.84737	-0.2509	-2.12501	-1.69722
TRCN0000001004	STK39	27347	19044	17972	22150	4379	5852	5524	12486.8	19722	5251.67	0.266285	-1.90896	2.13e-17	1.57e-16	4.09645	-0.489665	-1.41929	-1.36594
TRCN0000001005	STK39	27347	11430	11111	14183	2012	2501	2521	7293	12241.3	2344.67	0.191537	-2.38431	3.47e-21	3.7e-20	3.86291	-0.0628758	-2.32143	-1.70318
TRCN0000001006	STK39	27347	673	437	607	217	139	840	485.5	572.333	398.667	0.696564	-0.521673	0.105739	0.135522	2.68619	-0.313113	-0.20856	-0.381698
TRCN0000001007	STK39	27347	12972	12871	13035	8160	7052	7818	10318	12959.3	7676.67	0.592366	-0.75544	0.000199673	0.000378967	4.0136	-0.326604	-0.428835	-0.547549
TRCN0000001008	STK39	27347	7249	6003	6595	5757	7736	6575	6652.5	6615.67	6689.33	1.01114	0.0159759	0.906139	0.925119	3.82298	0.00166831	0.0143076	-0.000252304
TRCN0000001019	MAPK10	5602	1584	1152	1177	1574	1105	1019	1268.5	1304.33	1232.67	0.945055	-0.0815299	0.784222	0.816453	3.10329	-0.101244	0.0197145	-0.0694298
TRCN0000001021	MAPK10	5602	459	279	303	405	593	1070	518.167	347	689.333	1.98655	0.990266	0.000176804	0.000337354	2.71447	-0.30343	1.2937	0.690978
TRCN0000001055	MAPK8	5599	4202	3691	2962	2469	1045	1846	2702.5	3618.33	1786.67	0.493782	-1.01805	3.81e-05	7.99e-05	3.43177	0.211568	-1.22962	-0.733867
TRCN0000001056	MAPK8	5599	19227	19128	23632	11202	14286	10575	16341.7	20662.3	12021	0.581783	-0.781446	9.07e-05	0.000179965	4.2133	-0.742885	-0.0385612	-0.566
TRCN0000001057	MAPK8	5599	3509	3570	3820	3671	362	683	2602.5	3633	1572	0.4327	-1.20856	2.12e-06	5.04e-06	3.41539	0.197115	-1.40568	-0.869024
TRCN0000001064	RAF1	5894	9279	8045	9950	1263	1820	3599	5659.33	9091.33	2227.33	0.244995	-2.02917	4.02e-16	2.7e-15	3.75277	0.114351	-2.14353	-1.45123
TRCN0000001065	RAF1	5894	3071	2754	2682	1833	1625	730	2115.83	2835.67	1396	0.4923	-1.02239	7.12e-05	0.000143765	3.32548	0.117846	-1.14024	-0.736942
TRCN0000001066	RAF1	5894	5327	4720	6379	1027	3062	2364	3813.17	5475.33	2151	0.392853	-1.34794	2.75e-08	8.24e-08	3.58129	0.272907	-1.62085	-0.96791
TRCN0000001067	RAF1;RAP1A	5894;5906	3396	3032	2825	6647	3881	3491	3878.67	3084.33	4673	1.51508	0.59939	0.00180631	0.00298454	3.58868	0.271819	0.327571	0.413663
TRCN0000001068	RAF1	5894	2660	2733	2365	1249	1666	1489	2027	2586	1468	0.567672	-0.81687	0.00124196	0.00209731	3.30685	0.0971878	-0.914058	-0.591132
TRCN0000001079	MAP2K7	5609	4970	4950	5239	956	3763	5333	4201.83	5053	3350.67	0.663104	-0.592692	0.00663281	0.0101463	3.62344	0.255529	-0.848221	-0.432084
TRCN0000001080	MAP2K7	5609	4447	3657	3665	2144	3669	3046	3438	3923	2953	0.75274	-0.409776	0.0658969	0.0874186	3.53631	0.266434	-0.67621	-0.302311
TRCN0000001219	PRKCZ	5590	2003	1721	1478	42	703	281	1038	1734	342	0.197232	-2.34204	4.54e-11	1.88e-10	3.0162	-0.162464	-2.17957	-1.67319
TRCN0000001220	PRKCZ	5590	3	4	1	0	0	4	2	2.66667	1.33333	0.5	-1	0.713847	0.752933	0.30103	-0.421104	-0.578896	-0.721057
TRCN0000001221	PRKCZ	5590	5793	5014	4219	4813	5036	4955	4971.67	5008.67	4934.67	0.985226	-0.021474	0.94367	0.956454	3.6965	0.185875	-0.207349	-0.0268219
TRCN0000001222	PRKCZ	5590	6407	4902	5209	2066	4092	2414	4181.67	5506	2857.33	0.518949	-0.946335	3.05e-05	6.47e-05	3.62135	0.256925	-1.20326	-0.682984
TRCN0000001228	SRPK1	6732	17650	17632	22827	18171	18339	17050	18611.5	19369.7	17853.3	0.921716	-0.117606	0.546901	0.593783	4.26978	-0.875525	0.75792	-0.0950245
TRCN0000001230	SRPK1	6732	12108	10677	12177	4371	8079	4195	8601.17	11654	5548.33	0.476088	-1.0707	4.15e-07	1.07e-06	3.93456	-0.183163	-0.887536	-0.771216
TRCN0000001231	SRPK1	6732	12060	13261	16075	13781	11974	14493	13607.3	13798.7	13416	0.972268	-0.0405743	0.849756	0.877018	4.13377	-0.567519	0.526945	-0.040373
TRCN0000001232	SRPK1	6732	2453	2643	2598	4746	3873	4809	3520.33	2564.67	4476	1.74526	0.803439	3.13e-05	6.62e-05	3.54658	0.269201	0.534238	0.558429
TRCN0000001321	PKN3	29941	7304	6966	6410	6187	5383	5086	6222.67	6893.33	5552	0.805416	-0.312194	0.124158	0.156938	3.79398	0.0495718	-0.361766	-0.233079
TRCN0000001322	PKN3	29941	1624	1232	1194	3365	5127	879	2236.83	1350	3123.67	2.31383	1.21028	2.36e-09	8.01e-09	3.34963	0.142417	1.06786	0.847072
TRCN0000001323	PKN3	29941	4612	4286	5368	7252	5302	2473	4882.17	4755.33	5009	1.05334	0.0749761	0.675335	0.716541	3.68861	0.19467	-0.119694	0.0416066
TRCN0000001324	PKN3	29941	2390	1875	1634	4661	2340	2238	2523	1966.33	3079.67	1.5662	0.647266	0.00155471	0.00259145	3.40192	0.185411	0.461855	0.44763
TRCN0000001345	EPHA8	2046	1355	1272	1329	1174	2165	2545	1640	1318.67	1961.33	1.48736	0.572755	0.0095562	0.0142884	3.21484	-0.00676346	0.579518	0.394766
TRCN0000001346	EPHA8	2046	7721	6980	7009	682	2152	1420	4327.33	7236.67	1418	0.195947	-2.35147	6.09e-18	4.67e-17	3.63622	0.24604	-2.59751	-1.67988
TRCN0000001347	EPHA8	2046	8224	6712	5957	5196	7362	6804	6709.17	6964.33	6454	0.926722	-0.109792	0.593952	0.639259	3.82667	-0.00439945	-0.105392	-0.0894807
TRCN0000001348	EPHA8	2046	640	384	445	2076	1723	1813	1180.17	489.667	1870.67	3.82029	1.93368	4.84e-18	3.77e-17	3.07194	-0.124528	2.05821	1.3603
TRCN0000001349	EPHA8	2046	1698	1322	1534	11014	3711	2736	3669.17	1518	5820.33	3.83421	1.93893	6.8e-26	1.13e-24	3.56457	0.2726	1.66633	1.36403
TRCN0000001350	CLK4	57396	5690	5163	5126	3034	3289	2870	4195.33	5326.33	3064.33	0.575318	-0.797569	0.000348664	0.00063263	3.62277	0.255983	-1.05355	-0.577439
TRCN0000001351	CLK4	57396	4534	5973	6433	9663	9087	10409	7683.17	5646.67	9719.67	1.72131	0.783507	1.06e-05	2.35e-05	3.88554	-0.0998981	0.883405	0.544289
TRCN0000001352	CLK4	57396	43	37	33	102	57	49	53.5	37.6667	69.3333	1.84071	0.880261	0.0531018	0.0712083	1.72835	-0.416271	1.29653	0.612932
TRCN0000001353	CLK4	57396	7370	9354	8556	5635	3235	5058	6534.67	8426.67	4642.67	0.550949	-0.860008	4.81e-05	9.97e-05	3.81522	0.0144964	-0.874505	-0.621737
TRCN0000001354	MAPK7	5598	23947	22450	26510	14351	12515	12892	18777.5	24302.3	13252.7	0.545325	-0.874812	1.04e-05	2.33e-05	4.27364	-0.884832	0.0100198	-0.63224
TRCN0000001355	MAPK7	5598	3259	3338	3925	7779	7437	6448	5364.33	3507.33	7221.33	2.05892	1.04189	7.41e-09	2.36e-08	3.72952	0.146812	0.895079	0.727604
TRCN0000001357	DGKH	160851	6559	6131	6466	494	1082	1064	3632.67	6385.33	880	0.137816	-2.85919	3.99e-21	4.22e-20	3.56023	0.272013	-3.1312	-2.0401
TRCN0000001358	DGKH	160851	7831	6923	9020	4910	10078	7285	7674.5	7924.67	7424.33	0.936864	-0.0940888	0.646682	0.690244	3.88505	-0.0990869	0.00499812	-0.0783399
TRCN0000001359	DGKH	160851	11174	11081	12610	6417	9414	10471	10194.5	11621.7	8767.33	0.754396	-0.406607	0.0398169	0.0545532	4.00837	-0.316754	-0.0898526	-0.300062
TRCN0000001360	DGKH	160851	4952	6921	7337	609	186	1117	3520.33	6403.33	637.333	0.0995315	-3.3287	1.8e-24	2.62e-23	3.54658	0.269201	-3.5979	-2.3732
TRCN0000001361	DGKH	160851	17190	16412	18934	2174	3467	3228	10234.2	17512	2956.33	0.168818	-2.56646	3.09e-25	4.87e-24	4.01005	-0.319925	-2.24654	-1.83242
TRCN0000001362	SNF1LK	150094	23068	21032	24452	9436	8830	11357	16362.5	22850.7	9874.33	0.432125	-1.21048	3.96e-09	1.31e-08	4.21385	-0.744151	-0.46633	-0.870387
TRCN0000001363	SNF1LK	150094	8440	6811	8043	2753	3177	1918	5190.33	7764.67	2616	0.336911	-1.56956	3.83e-11	1.6e-10	3.7152	0.164618	-1.73418	-1.12514
TRCN0000001364	SNF1LK	150094	14015	13987	18404	12968	13680	17687	15123.5	15468.7	14778.3	0.955372	-0.0658653	0.745474	0.782443	4.17965	-0.667095	0.60123	-0.0583162
TRCN0000001365	SNF1LK	150094	30899	29474	31658	13912	12376	13133	21908.7	30677	13140.3	0.428345	-1.22316	7.04e-10	2.55e-09	4.34062	-1.05169	-0.171465	-0.879379
TRCN0000001366	SNF1LK	150094	12446	11019	14584	4631	11778	8440	10483	12683	8283	0.653079	-0.614671	0.00217979	0.00355958	4.02049	-0.33966	-0.275011	-0.447677
TRCN0000001367	GRK6	2870	2708	2550	2271	3921	3616	2031	2849.5	2509.67	3189.33	1.27082	0.345759	0.0890157	0.115237	3.45477	0.23078	0.11498	0.233719
TRCN0000001368	GRK6	2870	7881	7094	7521	684	516	795	4081.83	7498.67	665	0.0886824	-3.49521	2.95e-27	5.42e-26	3.61086	0.263219	-3.75843	-2.49133
TRCN0000001369	GRK6	2870	11391	11011	10853	4997	4899	4824	7995.83	11085	4906.67	0.44264	-1.17579	4.64e-08	1.33e-07	3.90286	-0.128838	-1.04696	-0.845778
TRCN0000001370	PRKACA	5566	1635	1581	1686	1384	731	741	1293	1634	952	0.582619	-0.779375	0.00461483	0.00721375	3.1116	-0.0948435	-0.684531	-0.56453
TRCN0000001371	PRKACA	5566	2300	2041	1706	921	805	7811	2597.33	2015.67	3179	1.57715	0.657316	0.00124668	0.00210418	3.41453	0.196355	0.460961	0.45476
TRCN0000001372	PRKACA	5566	4337	3047	2744	2446	2720	2669	2993.83	3376	2611.67	0.773598	-0.370344	0.104196	0.133598	3.47623	0.24572	-0.616064	-0.274335
TRCN0000001373	PRKACA	5566	5522	4715	3785	2715	2078	1286	3350.17	4674	2026.33	0.433533	-1.20579	7.57e-07	1.88e-06	3.52507	0.263162	-1.46895	-0.867056
TRCN0000001376	MAPK4	5596	646	550	526	354	186	98	393.333	574	212.667	0.370499	-1.43246	0.000114612	0.000224821	2.59476	-0.341049	-1.09141	-1.02787
TRCN0000001377	MAPK4	5596	4875	4532	3916	1787	1828	1019	2992.83	4441	1544.67	0.34782	-1.52359	4.44e-09	1.46e-08	3.47608	0.245633	-1.76922	-1.09253
TRCN0000001378	MAPK4	5596	4165	3757	3805	5336	8200	4847	5018.33	3909	6127.67	1.56758	0.648538	0.000457501	0.000817655	3.70056	0.181305	0.467234	0.448532
TRCN0000001379	EIF2AK2	5610	5367	5138	5328	6301	11398	7109	6773.5	5277.67	8269.33	1.56685	0.647871	0.000322061	0.000588007	3.83081	-0.0112018	0.659073	0.448058
TRCN0000001381	EIF2AK2	5610	2246	1671	1654	1355	1852	940	1619.67	1857	1382.33	0.744391	-0.425868	0.0960198	0.123554	3.20943	-0.0120948	-0.413773	-0.313728
TRCN0000001382	EIF2AK2	5610	2317	2590	2662	1694	2723	9682	3611.33	2523	4699.67	1.86273	0.897418	2.72e-06	6.43e-06	3.55767	0.271589	0.62583	0.625105
TRCN0000001383	EIF2AK2	5610	7381	6438	8593	3656	5709	3698	5912.5	7470.67	4354.33	0.582857	-0.778785	0.000240154	0.000451008	3.77177	0.0853222	-0.864107	-0.564112
TRCN0000001384	RPS6KA1	6195	11803	11922	11990	3769	4782	2722	7831.33	11905	3757.67	0.315638	-1.66366	3.28e-13	1.68e-12	3.89384	-0.113691	-1.54997	-1.1919
TRCN0000001385	RPS6KA1	6195	7020	6705	8654	17177	7586	11198	9723.33	7459.67	11987	1.60691	0.684288	0.000124325	0.000243281	3.98782	-0.278546	0.962833	0.473895
TRCN0000001386	RPS6KA1	6195	1322	1088	899	1240	663	1137	1058.17	1103	1013.33	0.918707	-0.122324	0.676689	0.717741	3.02455	-0.157065	0.0347415	-0.098372
TRCN0000001387	RPS6KA1	6195	4933	4750	4535	10182	5966	5336	5950.33	4739.33	7161.33	1.51104	0.595544	0.00109154	0.00185694	3.77454	0.0809503	0.514594	0.410934
TRCN0000001388	RPS6KA1	6195	11326	10770	9868	2902	2547	4447	6976.67	10654.7	3298.67	0.309598	-1.69153	3.14e-13	1.62e-12	3.84365	-0.0320259	-1.6595	-1.21168
TRCN0000001389	MAP2K4	6416	3502	2919	3078	1958	3033	4941	3238.5	3166.33	3310.67	1.04558	0.0643086	0.727751	0.766734	3.51034	0.259129	-0.19482	0.0340383
TRCN0000001390	MAP2K4	6416	16343	15354	18679	9857	11690	9437	13560	16792	10328	0.615055	-0.701213	0.000465265	0.00083061	4.13226	-0.564308	-0.136906	-0.509077
TRCN0000001391	MAP2K4	6416	3630	3291	2976	3383	2276	2796	3058.67	3299	2818.33	0.854299	-0.227187	0.317249	0.36541	3.48553	0.250817	-0.478003	-0.172769
TRCN0000001392	MAP2K4	6416	4799	4062	3619	2507	1402	2179	3094.67	4160	2029.33	0.487821	-1.03558	1.88e-05	4.08e-05	3.49061	0.253165	-1.28874	-0.746299
TRCN0000001393	MAP2K4	6416	6691	5140	4787	5549	8702	4404	5878.83	5539.33	6218.33	1.12258	0.166816	0.362829	0.412737	3.76929	0.0892095	0.0776061	0.106764
TRCN0000001395	RPS6KA3	6197	5864	5257	6798	5040	5188	7743	5981.67	5973	5990.33	1.0029	0.00418056	0.95458	0.964837	3.77682	0.0773283	-0.0731477	-0.00862074
TRCN0000001396	RPS6KA3	6197	1340	1220	1360	770	3251	977	1486.33	1306.67	1666	1.275	0.350497	0.120908	0.153195	3.17212	-0.0453843	0.395882	0.237081
TRCN0000001397	RPS6KA3	6197	6745	6224	6582	3831	11410	8269	7176.83	6517	7836.67	1.2025	0.266032	0.143672	0.179005	3.85593	-0.0516481	0.31768	0.177155
TRCN0000001398	RPS6KA3	6197	2739	2831	4184	5619	3894	1642	3484.83	3251.33	3718.33	1.14363	0.193625	0.323519	0.3717	3.54218	0.268062	-0.0744378	0.125784
TRCN0000001399	EIF2AK3	9451	7858	7589	9240	7985	10687	9924	8880.5	8229	9532	1.15834	0.212062	0.240067	0.285295	3.94844	-0.207522	0.419584	0.138865
TRCN0000001400	EIF2AK3	9451	5010	4532	4799	345	772	446	2650.67	4780.33	521	0.108988	-3.19776	4.02e-21	4.24e-20	3.42336	0.204159	-3.40191	-2.2803
TRCN0000001401	EIF2AK3	9451	6753	6596	7177	3473	2879	5458	5389.33	6842	3936.67	0.575368	-0.797444	0.000206922	0.000391339	3.73154	0.144155	-0.941599	-0.577349
TRCN0000001402	EIF2AK3	9451	2203	2276	1975	1163	3397	1220	2039	2151.33	1926.67	0.895569	-0.159124	0.519965	0.566259	3.30942	0.100095	-0.259219	-0.124481
TRCN0000001403	EIF2AK3	9451	4185	4019	4179	5814	4955	4932	4680.67	4127.67	5233.67	1.26795	0.342496	0.0699884	0.0922757	3.67031	0.214327	0.128168	0.231404
TRCN0000001407	ERBB4	2066	11274	10475	12714	14649	14279	7527	11819.7	11487.7	12151.7	1.0578	0.0810684	0.645553	0.689719	4.07261	-0.441367	0.522436	0.0459289
TRCN0000001408	ERBB4	2066	1053	807	703	3095	2418	3654	1955	854.333	3055.67	3.57667	1.83862	1.47e-19	1.33e-18	3.29115	0.0790699	1.75955	1.29286
TRCN0000001409	ERBB4	2066	8080	8426	9874	5927	7763	10247	8386.17	8793.33	7979	0.907392	-0.140202	0.483643	0.531017	3.92356	-0.164115	0.0239132	-0.111056
TRCN0000001410	ERBB4	2066	3718	3048	3989	8567	7295	7552	5694.83	3585	7804.67	2.17703	1.12236	3.25e-10	1.22e-09	3.75548	0.110321	1.01204	0.784697
TRCN0000001411	ERBB4	2066	7607	8813	9390	6331	10977	9237	8725.83	8603.33	8848.33	1.02848	0.04051	0.804931	0.834503	3.94081	-0.194087	0.234597	0.0171539
TRCN0000001412	PRKD3	23683	9	10	26	41	41	14	23.5	15	32	2.13333	1.09311	0.0514546	0.0692882	1.37107	-0.393731	1.48684	0.763942
TRCN0000001413	PRKD3	23683	1956	1424	1838	8335	6598	1699	3641.67	1739.33	5544	3.18743	1.67239	1.96e-19	1.75e-18	3.5613	0.272175	1.40022	1.17493
TRCN0000001414	PRKD3	23683	26	18	27	78	35	11	32.5	23.6667	41.3333	1.74648	0.804449	0.118809	0.150772	1.51188	-0.403692	1.20814	0.559146
TRCN0000001415	PRKD3	23683	2282	2068	2343	3045	3810	3387	2822.5	2231	3414	1.53026	0.613773	0.00233321	0.00380047	3.45063	0.227507	0.386265	0.423867
TRCN0000001417	DDR2	4921	6348	7151	6445	5907	7750	8870	7078.5	6648	7509	1.12951	0.1757	0.332217	0.381285	3.84994	-0.0420677	0.217768	0.113068
TRCN0000001418	DDR2	4921	3786	3273	2994	5958	4152	1870	3672.17	3351	3993.33	1.19168	0.253002	0.195574	0.236973	3.56492	0.27264	-0.0196383	0.167911
TRCN0000001419	DDR2	4921	2007	1971	1999	920	3000	1230	1854.5	1992.33	1716.67	0.861636	-0.214849	0.387563	0.437317	3.26823	0.0522212	-0.26707	-0.164016
TRCN0000001420	DDR2	4921	3141	3246	3499	6321	5059	6834	4683.33	3295.33	6071.33	1.8424	0.881589	1.75e-06	4.22e-06	3.67056	0.214071	0.667518	0.613875
TRCN0000001421	DDR2	4921	695	652	711	506	594	232	565	686	444	0.64723	-0.627649	0.0465593	0.0630658	2.75205	-0.28977	-0.337879	-0.456885
TRCN0000001422	PDGFRA	5156	4663	3927	4771	3717	17640	3931	6441.5	4453.67	8429.33	1.89267	0.920425	2.46e-07	6.49e-07	3.80899	0.0248205	0.895604	0.641428
TRCN0000001424	PDGFRA	5156	6480	6474	7336	3934	3345	3053	5103.67	6763.33	3444	0.509216	-0.973649	1.04e-05	2.32e-05	3.70788	0.173006	-1.14666	-0.702362
TRCN0000001425	PDGFRA	5156	3920	4004	4967	7706	4176	5093	4977.67	4297	5658.33	1.31681	0.397047	0.0340662	0.0472924	3.69703	0.185287	0.211761	0.270107
TRCN0000001427	KALRN	8997	8284	7535	9746	2905	2903	1762	5522.5	8521.67	2523.33	0.296108	-1.7558	3.35e-13	1.71e-12	3.74214	0.129676	-1.88548	-1.25728
TRCN0000001428	KALRN	8997	2812	2351	2477	6453	7035	6461	4598.17	2546.67	6649.67	2.61113	1.38467	1.98e-14	1.14e-13	3.66258	0.222174	1.1625	0.970797
TRCN0000001429	KALRN	8997	2509	2277	2330	578	645	1242	1596.83	2372	821.667	0.346402	-1.52948	1.51e-07	4.09e-07	3.20326	-0.0179477	-1.51153	-1.09671
TRCN0000001430	KALRN	8997	13827	13362	17281	5503	8606	7169	10958	14823.3	7092.67	0.47848	-1.06347	3.41e-07	8.89e-07	4.03973	-0.376608	-0.686862	-0.766087
TRCN0000001431	KALRN	8997	5741	5195	5079	3669	6545	4187	5069.33	5338.33	4800.33	0.899219	-0.153255	0.465784	0.513864	3.70495	0.176334	-0.329589	-0.120316
TRCN0000001433	TESK2	10420	3937	3567	4044	4814	6061	4868	4548.5	3849.33	5247.67	1.36327	0.447067	0.01807	0.0260912	3.65787	0.2268	0.220268	0.305594
TRCN0000001434	TESK2	10420	3685	4175	3496	3176	4167	2506	3534.17	3785.33	3283	0.867295	-0.205406	0.353909	0.404162	3.54829	0.269617	-0.475023	-0.157316
TRCN0000001435	TESK2	10420	1708	1436	1744	3852	4095	2249	2514	1629.33	3398.67	2.08592	1.06069	1.23e-07	3.37e-07	3.40037	0.184097	0.87659	0.740939
TRCN0000001436	TESK2	10420	8213	9277	11160	11003	15176	8767	10599.3	9550	11648.7	1.21976	0.286592	0.113453	0.144604	4.02528	-0.348796	0.635388	0.191742
TRCN0000001437	NRBP1	29959	2141	1663	2305	1594	8532	9356	4265.17	2036.33	6494	3.18907	1.67313	2.65e-20	2.59e-19	3.62994	0.250902	1.42223	1.17545
TRCN0000001438	NRBP1	29959	21113	24404	26629	4136	5133	4869	14380.7	24048.7	4712.67	0.195964	-2.35134	1.9e-24	2.75e-23	4.15778	-0.619083	-1.73226	-1.67979
TRCN0000001439	NRBP1	29959	2001	2009	1631	696	410	1129	1312.67	1880.33	745	0.396206	-1.33568	5.52e-06	1.27e-05	3.11815	-0.0897253	-1.24595	-0.95921
TRCN0000001440	NRBP1	29959	2009	1604	1351	942	1134	706	1291	1654.67	927.333	0.560435	-0.835381	0.00255416	0.00412901	3.11093	-0.095365	-0.740016	-0.604265
TRCN0000001441	NRBP1	29959	2487	2136	1858	534	479	988	1413.67	2160.33	667	0.308749	-1.6955	2.71e-08	8.12e-08	3.15035	-0.0637426	-1.63175	-1.21449
TRCN0000001442	TAOK2	9344	5204	4991	4879	3382	1495	2672	3770.5	5024.67	2516.33	0.500796	-0.997705	1.78e-05	3.87e-05	3.5764	0.273181	-1.27089	-0.719429
TRCN0000001452	CAMK1G	57172	4926	4728	5039	5398	6463	3355	4984.83	4897.67	5072	1.0356	0.0504602	0.768803	0.802478	3.69765	0.184584	-0.134124	0.0242133
TRCN0000001453	CAMK1G	57172	1963	1767	1503	1213	1237	1383	1511	1744.33	1277.67	0.732467	-0.449164	0.0835404	0.10885	3.17926	-0.0392197	-0.409945	-0.330256
TRCN0000001454	CAMK1G	57172	2669	2850	3338	3850	5728	3498	3655.5	2952.33	4358.67	1.47635	0.562031	0.00380144	0.00598592	3.56295	0.272402	0.28963	0.387158
TRCN0000001456	CAMK1G	57172	2893	2401	2294	1225	760	749	1720.33	2529.33	911.333	0.360306	-1.47271	2.4e-07	6.34e-07	3.23561	0.0150486	-1.48776	-1.05643
TRCN0000001466	MAP2K5	5607	4359	4049	3071	1181	167	254	2180.17	3826.33	534	0.139559	-2.84105	1.44e-17	1.09e-16	3.33849	0.131457	-2.97251	-2.02723
TRCN0000001467	MAP2K5	5607	4647	4693	4867	1259	5381	3818	4110.83	4735.67	3486	0.736116	-0.441995	0.0410934	0.0561587	3.61393	0.261504	-0.703499	-0.325169
TRCN0000001468	MAP2K5	5607	8380	7227	7398	1434	833	495	4294.5	7668.33	920.667	0.120061	-3.05816	3.33e-24	4.69e-23	3.63291	0.248645	-3.30681	-2.18126
TRCN0000001469	MAP2K5	5607	10258	12031	15635	6618	4157	6976	9279.17	12641.3	5917	0.468068	-1.09521	2.12e-07	5.65e-07	3.96751	-0.241564	-0.853647	-0.788607
TRCN0000001471	NEK3	4752	4728	4452	4870	3314	9259	4211	5139	4683.33	5594.67	1.19459	0.256516	0.170085	0.209081	3.71088	0.169601	0.0869154	0.170404
TRCN0000001472	NEK3	4752	13326	13840	14661	3520	7602	6048	9832.83	13942.3	5723.33	0.4105	-1.28454	2.18e-09	7.41e-09	3.99268	-0.287517	-0.997028	-0.922933
TRCN0000001474	NEK3	4752	10220	9896	11525	13036	10610	4536	9970.5	10547	9394	0.89068	-0.167021	0.398477	0.448076	3.99872	-0.298716	0.131695	-0.130083
TRCN0000001476	PDPK1	5170	2945	2989	2709	1982	1134	1515	2212.33	2881	1543.67	0.535809	-0.900208	0.000347616	0.000631085	3.34485	0.137801	-1.03801	-0.650258
TRCN0000001477	PDPK1	5170	2578	2067	2672	4	600	784	1450.83	2439	462.667	0.189695	-2.39824	1.1e-12	5.37e-12	3.16162	-0.0543165	-2.34393	-1.71307
TRCN0000001478	PDPK1	5170	1770	2250	2031	3376	2531	1983	2323.5	2017	2630	1.30392	0.382852	0.067156	0.0889057	3.36614	0.157195	0.225657	0.260035
TRCN0000001479	PDPK1	5170	8101	10821	10073	2058	2829	2562	6074	9665	2483	0.256906	-1.96069	1.09e-15	7.06e-15	3.78347	0.0666616	-2.02735	-1.40264
TRCN0000001480	PDPK1	5170	1905	2246	2139	671	518	278	1292.83	2096.67	489	0.233227	-2.10019	1.75e-10	6.84e-10	3.11154	-0.0948869	-2.0053	-1.50161
TRCN0000001481	PKN1	5585	7451	7319	6858	6288	5364	4936	6369.33	7209.33	5529.33	0.766969	-0.38276	0.0596089	0.0795032	3.80409	0.0329133	-0.415674	-0.283144
TRCN0000001482	PKN1	5585	9298	12435	12756	1563	2188	1988	6704.67	11496.3	1913	0.166401	-2.58727	5.66e-23	7.2e-22	3.82638	-0.00392015	-2.58334	-1.84717
TRCN0000001483	PKN1	5585	6105	4970	4697	6753	5518	5461	5584	5257.33	5910.67	1.12427	0.16899	0.35897	0.409216	3.74695	0.122835	0.0461551	0.108306
TRCN0000001485	PKN1	5585	17211	19096	16276	3239	3734	2374	10321.7	17527.7	3115.67	0.177757	-2.49202	2.57e-24	3.7e-23	4.01375	-0.326896	-2.16513	-1.7796
TRCN0000001486	GRK1	6011	1530	1407	1704	2108	2063	3348	2026.67	1547	2506.33	1.62012	0.696105	0.000964216	0.00165346	3.30678	0.0971065	0.598999	0.482279
TRCN0000001487	GRK1	6011	1250	1253	1437	5908	3940	3483	2878.5	1313.33	4443.67	3.3835	1.75852	5.23e-20	5e-19	3.45917	0.234141	1.52438	1.23603
TRCN0000001493	ROR2	4920	15165	18028	22034	19973	12390	11402	16498.7	18409	14588.3	0.792457	-0.335596	0.0853536	0.110853	4.21745	-0.752404	0.416808	-0.249682
TRCN0000001495	RPS6KA5	9252	2006	2118	2244	2824	1969	1271	2072	2122.67	2021.33	0.952261	-0.0705706	0.792664	0.823424	3.31639	0.107907	-0.178478	-0.0616545
TRCN0000001497	RPS6KA5	9252	7898	9073	8445	2082	2374	3003	5479.17	8472	2486.33	0.293477	-1.76868	2.63e-13	1.36e-12	3.73871	0.134443	-1.90313	-1.26642
TRCN0000001499	ABL1	25	7803	8143	7922	4192	10620	4939	7269.83	7956	6583.67	0.82751	-0.273152	0.172062	0.21135	3.86152	-0.0606444	-0.212508	-0.20538
TRCN0000001500	ABL1	25	1574	1778	1313	2793	870	2466	1799	1555	2043	1.31383	0.393775	0.07034	0.0927013	3.25503	0.0369009	0.356874	0.267785
TRCN0000001501	ABL1	25	9863	12646	14840	7667	4473	5890	9229.83	12449.7	6010	0.482744	-1.05067	5.75e-07	1.45e-06	3.96519	-0.237396	-0.813274	-0.757006
TRCN0000001502	ABL1	25	1490	1211	1108	301	779	2052	1156.83	1269.67	1044	0.822263	-0.282328	0.301309	0.350058	3.06327	-0.130724	-0.151604	-0.21189
TRCN0000001507	PRKG2	5593	2169	1803	2149	2814	2530	6233	2949.67	2040.33	3859	1.89136	0.919422	3.14e-06	7.38e-06	3.46977	0.241645	0.677777	0.640716
TRCN0000001508	PRKG2	5593	7883	9092	9596	8931	7617	7667	8464.33	8857	8071.67	0.911332	-0.133952	0.503805	0.550336	3.92759	-0.171071	0.0371196	-0.106621
TRCN0000001509	PRKG2	5593	1748	1307	1951	788	1115	322	1205.17	1668.67	741.667	0.444467	-1.16985	6.23e-05	0.000126842	3.08105	-0.117908	-1.05194	-0.841563
TRCN0000001510	PRKG2	5593	606	520	435	622	673	648	584	520.333	647.667	1.24471	0.315815	0.22884	0.273063	2.76641	-0.284305	0.60012	0.212475
TRCN0000001511	PRKG2	5593	4275	3530	4444	4357	13774	5768	6024.67	4083	7966.33	1.9511	0.964286	7.04e-08	1.98e-07	3.77993	0.0723585	0.891928	0.672546
TRCN0000001520	SGK3	23678	10851	10359	9833	8697	7166	6094	8833.33	10347.7	7319	0.707309	-0.499587	0.0124915	0.0184589	3.94612	-0.203439	-0.296148	-0.366029
TRCN0000001525	TAOK3	51347	2409	2088	2580	2001	3206	2842	2521	2359	2683	1.13735	0.185672	0.365222	0.414807	3.40157	0.185119	0.000552692	0.120142
TRCN0000001526	TAOK3	51347	1944	1848	1510	1806	764	1498	1561.67	1767.33	1356	0.767258	-0.382217	0.137217	0.171904	3.19359	-0.0266659	-0.355551	-0.282758
TRCN0000001527	TAOK3	51347	1122	1098	1128	5515	4494	4875	3038.67	1116	4961.33	4.44564	2.15239	5.51e-30	1.29e-28	3.48268	0.249361	1.90303	1.51547
TRCN0000001528	TAOK3	51347	220	231	153	638	461	376	346.5	201.333	491.667	2.44205	1.28809	5.04e-06	1.16e-05	2.5397	-0.355503	1.6436	0.902278
TRCN0000001529	TAOK3	51347	3066	3061	3064	4785	3145	8033	4192.33	3063.67	5321	1.73681	0.796438	2.27e-05	4.89e-05	3.62246	0.256192	0.540247	0.553463
TRCN0000001531	WNK3	65267	1	1	1	1	0	1	0.833333	1	0.666667	0.666667	-0.584963	1	1	-0.0791812	-0.545308	-0.0396543	-0.4266
TRCN0000001532	WNK3	65267	8386	7900	8100	8735	4454	5440	7169.17	8128.67	6209.67	0.763922	-0.388503	0.0533746	0.0715442	3.85547	-0.0509037	-0.337599	-0.287218
TRCN0000001534	WNK3	65267	1893	2067	1978	478	980	649	1340.83	1979.33	702.333	0.354833	-1.49479	5.9e-07	1.49e-06	3.12737	-0.0824273	-1.41236	-1.07209
TRCN0000001535	TRIB1	10221	95	79	106	113	203	4	100	93.3333	106.667	1.14286	0.192645	0.588424	0.634158	2	-0.420657	0.613303	0.125089
TRCN0000001536	TRIB1	10221	15	9	6	13	7	9	9.83333	10	9.66667	0.966667	-0.0489096	1	1	0.992701	-0.371656	0.322746	-0.0462866
TRCN0000001537	TRIB1	10221	1202	1315	1271	7070	5333	5167	3559.67	1262.67	5856.67	4.63833	2.21361	3.67e-33	1.18e-31	3.55141	0.270338	1.94327	1.5589
TRCN0000001538	TRIB1	10221	1002	978	735	2176	1585	2761	1539.5	905	2174	2.40221	1.26436	5.35e-09	1.73e-08	3.18738	-0.03214	1.2965	0.885441
TRCN0000001540	SGK196	84197	395	392	395	780	543	513	503	394	612	1.5533	0.635336	0.0181608	0.0262105	2.70157	-0.30791	0.943246	0.439165
TRCN0000001542	SGK196	84197	8222	7514	8820	3837	2496	1957	5474.33	8185.33	2763.33	0.337596	-1.56663	2.9e-11	1.22e-10	3.73833	0.134971	-1.7016	-1.12307
TRCN0000001543	SGK196	84197	3579	3093	3143	7800	5966	4471	4675.33	3271.67	6079	1.85807	0.893808	1.25e-06	3.03e-06	3.66981	0.21484	0.678968	0.622544
TRCN0000001554	MAP3K7	6885	1147	1100	789	1963	3590	1126	1619.17	1012	2226.33	2.19993	1.13746	1.36e-07	3.71e-07	3.20929	-0.0122246	1.14968	0.795408
TRCN0000001555	MAP3K7	6885	530	349	394	1360	2775	4754	1693.67	424.333	2963	6.98272	2.80379	4.26e-41	3.11e-39	3.22883	0.00770973	2.79608	1.97762
TRCN0000001556	MAP3K7	6885	1119	942	991	3539	5100	1924	2269.17	1017.33	3521	3.46101	1.79119	1.91e-19	1.71e-18	3.35587	0.148217	1.64298	1.25921
TRCN0000001557	MAP3K7	6885	10597	9653	9942	957	266	415	5305	10064	546	0.0542528	-4.20416	5.07e-36	2.12e-34	3.72469	0.153026	-4.35719	-2.99431
TRCN0000001558	MAP3K7	6885	1266	1446	1504	902	1640	7496	2375.67	1405.33	3346	2.38093	1.25153	4.36e-10	1.62e-09	3.37579	0.164885	1.08664	0.876333
TRCN0000001564	MARK3	4140	1320	1256	1393	439	1642	931	1163.5	1323	1004	0.758881	-0.398054	0.144046	0.179333	3.06577	-0.128952	-0.269102	-0.293994
TRCN0000001565	MARK3	4140	1380	1248	1775	3825	457	4033	2119.67	1467.67	2771.67	1.88849	0.917229	9.49e-06	2.13e-05	3.32627	0.118691	0.798539	0.63916
TRCN0000001567	MARK3	4140	13460	16491	15650	3157	1880	4064	9117	15200.3	3033.67	0.199579	-2.32497	1.46e-21	1.61e-20	3.95985	-0.227817	-2.09715	-1.66108
TRCN0000001568	MAPK6	5597	1468	1399	1652	1557	505	1889	1411.67	1506.33	1317	0.874308	-0.193786	0.465378	0.513592	3.14973	-0.0642519	-0.129534	-0.149072
TRCN0000001569	MAPK6	5597	2090	1808	1516	1192	943	413	1327	1804.67	849.333	0.470632	-1.08733	0.000128318	0.000250333	3.12287	-0.0860067	-1.00132	-0.783015
TRCN0000001570	MAPK6	5597	939	1047	1087	1058	284	401	802.667	1024.33	581	0.567198	-0.818075	0.00674922	0.0103146	2.90454	-0.224547	-0.593528	-0.591987
TRCN0000001571	MAPK6	5597	9596	10976	10591	2446	2452	2059	6353.33	10387.7	2319	0.223246	-2.1633	4.64e-18	3.63e-17	3.803	0.0347178	-2.19801	-1.54638
TRCN0000001573	RYK	6259	2288	2236	2400	503	2525	273	1704.17	2308	1100.33	0.476748	-1.0687	7.81e-05	0.000156681	3.23151	0.010591	-1.07929	-0.7698
TRCN0000001574	RYK	6259	7308	6773	6058	4427	3294	3327	5197.83	6713	3682.67	0.548587	-0.866207	6.87e-05	0.000138931	3.71582	0.163878	-1.03009	-0.626135
TRCN0000001575	RYK	6259	7169	7043	9115	10987	10214	11733	9376.83	7775.67	10978	1.41184	0.497577	0.0056233	0.00869719	3.97206	-0.249779	0.747356	0.341429
TRCN0000001576	RYK	6259	3373	3272	3489	2769	5186	8319	4401.33	3378	5424.67	1.60588	0.683365	0.000274137	0.000509179	3.64358	0.239902	0.443464	0.473241
TRCN0000001577	TXK	7294	985	633	696	3012	1854	6054	2205.67	771.333	3640	4.7191	2.23851	1.45e-29	3.29e-28	3.34354	0.136512	2.102	1.57657
TRCN0000001578	TXK	7294	7184	9910	8497	326	1204	641	4627	8530.33	723.667	0.0848345	-3.5592	3.98e-29	8.54e-28	3.6653	0.219452	-3.77866	-2.53674
TRCN0000001579	TXK	7294	9327	9089	10059	4822	11457	6309	8510.5	9491.67	7529.33	0.793257	-0.334139	0.0920744	0.118862	3.92996	-0.175163	-0.158977	-0.248649
TRCN0000001580	TXK	7294	1076	1003	706	215	128	75	533.833	928.333	139.333	0.15009	-2.7361	1.13e-10	4.5e-10	2.72741	-0.298831	-2.43727	-1.95277
TRCN0000001581	MARK2	2011	1864	1743	1802	507	2368	4461	2124.17	1803	2445.33	1.35626	0.439632	0.0377989	0.0519877	3.32719	0.119677	0.319955	0.300319
TRCN0000001582	MARK2	2011	3515	3692	4432	7420	10588	5100	5791.17	3879.67	7702.67	1.98539	0.989425	3.43e-08	1.01e-07	3.76277	0.0993047	0.890121	0.690381
TRCN0000001583	MARK2	2011	1114	1083	822	521	784	867	865.167	1006.33	724	0.719444	-0.475047	0.100708	0.12923	2.9371	-0.208358	-0.266689	-0.348618
TRCN0000001584	MARK2	2011	2364	2113	2593	3793	2679	2155	2616.17	2356.67	2875.67	1.22023	0.287149	0.162812	0.200907	3.41767	0.199124	0.0880248	0.192137
TRCN0000001585	MARK2	2011	3361	3287	3522	1658	2285	2888	2833.5	3390	2277	0.671681	-0.574151	0.0139312	0.0204176	3.45232	0.228856	-0.803007	-0.41893
TRCN0000001587	OXSR1	9943	19419	18199	21190	5014	8706	4264	12798.7	19602.7	5994.67	0.305809	-1.7093	7.73e-15	4.56e-14	4.10716	-0.511727	-1.19757	-1.22428
TRCN0000001588	OXSR1	9943	9618	9587	10516	7313	7089	5189	8218.67	9907	6530.33	0.659164	-0.601292	0.00297402	0.00475281	3.9148	-0.14909	-0.452202	-0.438185
TRCN0000001589	OXSR1	9943	1471	1203	1262	5622	705	1381	1940.67	1312	2569.33	1.95833	0.969626	3.71e-06	8.69e-06	3.28795	0.0753383	0.894288	0.676335
TRCN0000001590	CSF1R	1436	5242	5362	5909	3253	2740	5617	4687.17	5504.33	3870	0.703082	-0.508234	0.0170361	0.0246981	3.67091	0.213702	-0.721937	-0.372164
TRCN0000001591	CSF1R	1436	354	335	311	1209	1511	4391	1351.83	333.333	2370.33	7.111	2.83005	1.22e-38	6.91e-37	3.13092	-0.0795879	2.90964	1.99625
TRCN0000001592	CSF1R	1436	1723	1468	1774	7412	6683	5568	4104.67	1655	6554.33	3.96032	1.98562	5.62e-28	1.08e-26	3.61328	0.261877	1.72374	1.39715
TRCN0000001593	FGR	2268	568	524	596	21	188	294	365.167	562.667	167.667	0.297986	-1.74668	9.4e-06	2.11e-05	2.56249	-0.349729	-1.39696	-1.25081
TRCN0000001594	FGR	2268	11446	10241	11667	6974	12587	8208	10187.2	11118	9256.33	0.832554	-0.264385	0.179151	0.21947	4.00805	-0.316167	0.0517829	-0.19916
TRCN0000001595	FGR	2268	9737	9211	10727	6528	5086	6935	8037.33	9891.67	6183	0.625072	-0.677907	0.000896509	0.00154559	3.90511	-0.132633	-0.545273	-0.492541
TRCN0000001596	FGR	2268	2603	2819	3412	2750	1141	1408	2355.5	2944.67	1766.33	0.599842	-0.737347	0.00256471	0.00414398	3.37208	0.162022	-0.899369	-0.534712
TRCN0000001597	FGR	2268	1342	1169	1298	701	912	1095	1086.17	1269.67	902.667	0.710948	-0.492185	0.0759846	0.0997724	3.0359	-0.149574	-0.34261	-0.360777
TRCN0000001598	LCK	3932	1582	1344	1760	2063	1121	212	1347	1562	1132	0.724712	-0.46452	0.0802528	0.104955	3.12937	-0.0808348	-0.383686	-0.34115
TRCN0000001599	LCK	3932	1533	1654	1492	2065	7789	1341	2645.67	1559.67	3731.67	2.39261	1.25858	1.84e-10	7.14e-10	3.42254	0.203433	1.05515	0.88134
TRCN0000001600	LCK	3932	1685	1612	1842	2516	3427	3855	2489.5	1713	3266	1.9066	0.931	4.07e-06	9.49e-06	3.39611	0.180547	0.750453	0.64893
TRCN0000001601	LCK	3932	747	608	498	3	116	11	330.5	617.667	43.3333	0.0701565	-3.83328	3.25e-12	1.52e-11	2.51917	-0.360459	-3.47282	-2.73119
TRCN0000001602	TIE1	7075	3881	3390	3026	188	261	529	1879.17	3432.33	326	0.0949791	-3.39625	5.79e-20	5.53e-19	3.27397	0.058942	-3.45519	-2.42112
TRCN0000001603	TIE1	7075	6497	6003	6551	1999	4184	2354	4598	6350.33	2845.67	0.448113	-1.15807	4.41e-07	1.13e-06	3.66257	0.222189	-1.38026	-0.8332
TRCN0000001604	TIE1	7075	2512	2343	2369	5977	4117	4065	3563.83	2408	4719.67	1.95999	0.97085	3.72e-07	9.66e-07	3.55192	0.270449	0.7004	0.677202
TRCN0000001606	TIE1	7075	404	361	367	4	268	143	257.833	377.333	138.333	0.366608	-1.44769	0.000395979	0.000711259	2.41134	-0.38281	-1.06488	-1.03868
TRCN0000001607	YES1	7525	1523	1522	1908	3810	2436	1663	2143.67	1651	2636.33	1.59681	0.675193	0.00125183	0.00211177	3.33116	0.123882	0.55131	0.467443
TRCN0000001608	YES1	7525	3655	3982	4231	4149	7410	3802	4538.17	3956	5120.33	1.29432	0.372195	0.0496857	0.0669903	3.65688	0.227751	0.144444	0.252475
TRCN0000001609	YES1	7525	4119	3277	3712	1605	2893	1901	2917.83	3702.67	2133	0.576071	-0.795681	0.000814227	0.00141206	3.46506	0.238425	-1.03411	-0.576099
TRCN0000001610	YES1	7525	1455	1721	1417	4691	6583	1111	2829.67	1531	4128.33	2.69649	1.43109	1.75e-13	9.19e-13	3.45174	0.228389	1.2027	1.00373
TRCN0000001611	YES1	7525	6296	5775	5789	4262	4176	6743	5506.83	5953.33	5060.33	0.85	-0.234465	0.254804	0.301695	3.7409	0.131405	-0.36587	-0.177933
TRCN0000001612	AKT3	10000	1373	1299	1424	414	4166	3169	1974.17	1365.33	2583	1.89185	0.919794	1.13e-05	2.5e-05	3.29538	0.083999	0.835795	0.64098
TRCN0000001614	AKT3	10000	6455	6921	7003	4987	5298	4963	5937.83	6793	5082.67	0.748221	-0.418463	0.0413937	0.056545	3.77363	0.0823951	-0.500858	-0.308474
TRCN0000001615	AKT3	10000	1249	1251	1166	1019	2154	902	1290.17	1222	1358.33	1.11157	0.152593	0.499144	0.546445	3.11065	-0.0955823	0.248176	0.0966737
TRCN0000001616	AKT3	10000	4181	3727	3417	1665	2338	1655	2830.5	3775	1886	0.499603	-1.00115	4.31e-05	8.99e-05	3.45186	0.22849	-1.22964	-0.721871
TRCN0000001617	PTK2	5747	1896	1947	1509	129	71	91	940.5	1784	97	0.0543722	-4.20099	9.41e-19	7.94e-18	2.97336	-0.188502	-4.01249	-2.99206
TRCN0000001618	PTK2	5747	754	693	759	4518	1352	1288	1560.67	735.333	2386	3.24479	1.69812	1.68e-15	1.06e-14	3.19331	-0.0269122	1.72504	1.19318
TRCN0000001619	PTK2	5747	3778	3230	3014	1279	1466	896	2277.17	3340.67	1213.67	0.363301	-1.46076	5.96e-08	1.69e-07	3.35739	0.1496	-1.61036	-1.04796
TRCN0000001620	PTK2	5747	38	47	42	202	88	38	75.8333	42.3333	109.333	2.58268	1.36887	0.000909531	0.00156552	1.87986	-0.420821	1.78969	0.959584
TRCN0000001621	PTK2	5747	2247	1842	1975	9130	1803	2603	3266.67	2021.33	4512	2.23219	1.15846	1.6e-09	5.54e-09	3.5141	0.26009	0.89837	0.810306
TRCN0000001622	STK4	6789	2236	1907	1493	2391	3090	708	1970.83	1878.67	2063	1.09812	0.135035	0.518438	0.56517	3.29465	0.083147	0.0518877	0.0842164
TRCN0000001623	STK4	6789	1	1	1	0	0	1	0.666667	1	0.333333	0.333333	-1.58496	0.728123	0.766734	-0.176091	-0.592324	-0.992639	-1.13607
TRCN0000001624	STK4	6789	4504	4128	4464	1570	3105	2100	3311.83	4365.33	2258.33	0.517334	-0.950833	5.86e-05	0.00011984	3.52007	0.261724	-1.21256	-0.686175
TRCN0000001626	STK4	6789	3222	2435	2596	3202	3928	4126	3251.5	2751	3752	1.36387	0.447704	0.0242856	0.0344779	3.51208	0.259565	0.188138	0.306046
TRCN0000001627	PIM2	11040	3507	3039	3791	5240	6070	7322	4828.17	3445.67	6210.67	1.80246	0.849965	3.86e-06	9.01e-06	3.68378	0.199975	0.64999	0.591438
TRCN0000001628	PIM2	11040	3924	3325	2931	4384	4199	4246	3834.83	3393.33	4276.33	1.26022	0.333671	0.0860207	0.111629	3.58375	0.272639	0.0610319	0.225143
TRCN0000001629	PIM2	11040	2633	2853	2144	1606	1404	1291	1988.5	2543.33	1433.67	0.563696	-0.827011	0.00113581	0.00192716	3.29853	0.0876369	-0.914648	-0.598327
TRCN0000001630	PIM2	11040	3195	2974	3987	2254	7284	583	3379.5	3385.33	3373.67	0.996554	-0.00498046	1	1	3.52885	0.26427	-0.26925	-0.0151202
TRCN0000001631	PIM2	11040	616	376	368	880	1748	1288	879.333	453.333	1305.33	2.87941	1.52577	1.33e-10	5.24e-10	2.94415	-0.204654	1.73043	1.0709
TRCN0000001632	MAP4K1	11184	453	593	588	1023	4446	1696	1466.5	544.667	2388.33	4.38494	2.13256	2.34e-23	3.03e-22	3.16628	-0.050366	2.18292	1.5014
TRCN0000001633	MAP4K1	11184	4396	4175	3657	4431	3585	3842	4014.33	4076	3952.67	0.969742	-0.0443278	0.859662	0.88497	3.60361	0.266811	-0.311139	-0.043036
TRCN0000001634	MAP4K1	11184	858	699	661	296	136	7	442.833	739.333	146.333	0.197926	-2.33697	1.64e-08	5.01e-08	2.64624	-0.325941	-2.01103	-1.6696
TRCN0000001635	MAP4K1	11184	781	989	877	1426	2861	2440	1562.33	882.333	2242.33	2.54137	1.34561	4.22e-10	1.57e-09	3.19377	-0.0265017	1.37211	0.94308
TRCN0000001636	MAP4K1	11184	940	1024	863	689	2258	2113	1314.5	942.333	1686.67	1.78988	0.839866	0.000214664	0.000405029	3.11876	-0.0892491	0.929115	0.584273
TRCN0000001642	MELK	9833	12151	10307	13456	7518	5390	6694	9252.67	11971.3	6534	0.545804	-0.873545	2.3e-05	4.95e-05	3.96627	-0.239327	-0.634219	-0.631341
TRCN0000001643	MELK	9833	2379	2004	2465	858	3268	610	1930.67	2282.67	1578.67	0.691589	-0.532014	0.0319187	0.0445641	3.28571	0.072713	-0.604727	-0.389035
TRCN0000001644	MELK	9833	1419	1139	1411	835	656	1365	1137.5	1323	952	0.719577	-0.47478	0.0838162	0.109165	3.05595	-0.13587	-0.338909	-0.348429
TRCN0000001645	MELK	9833	4933	4247	4152	1764	3624	2356	3512.67	4444	2581.33	0.580858	-0.783742	0.000643864	0.00113125	3.54564	0.268963	-1.05271	-0.567629
TRCN0000001646	MELK	9833	3476	3807	3519	5363	8524	6348	5172.83	3600.67	6745	1.87326	0.905554	6.57e-07	1.64e-06	3.71373	0.166332	0.739223	0.630877
TRCN0000001685	KDR	3791	2619	2533	2090	4077	4865	3651	3305.83	2414	4197.67	1.73888	0.798162	4.23e-05	8.84e-05	3.51928	0.261502	0.53666	0.554686
TRCN0000001686	KDR	3791	5990	5679	5452	4744	3247	5118	5038.33	5707	4369.67	0.765668	-0.385209	0.0653155	0.0866832	3.70229	0.179352	-0.564561	-0.284881
TRCN0000001687	KDR	3791	2483	2482	2082	6773	5505	2719	3674	2349	4999	2.12814	1.08959	8.28e-09	2.62e-08	3.56514	0.272664	0.816929	0.761447
TRCN0000001688	KDR	3791	7221	7031	8114	4887	1186	649	4848	7455.33	2240.67	0.300545	-1.73434	1.53e-12	7.38e-12	3.68556	0.198028	-1.93237	-1.24205
TRCN0000001689	KDR	3791	1236	1237	808	103	168	176	621.333	1093.67	149	0.136239	-2.87579	9.2e-12	4.08e-11	2.79332	-0.273696	-2.60209	-2.05187
TRCN0000001690	PRKCA	5578	852	667	731	1270	984	1735	1039.83	750	1329.67	1.77289	0.826102	0.000484229	0.000863506	3.01696	-0.161973	0.988075	0.574508
TRCN0000001691	PRKCA	5578	885	975	953	92	80	367	558.667	937.667	179.667	0.19161	-2.38375	2.29e-09	7.77e-09	2.74715	-0.291602	-2.09215	-1.70279
TRCN0000001692	PRKCA	5578	43	37	56	40	0	44	36.6667	45.3333	28	0.617647	-0.695145	0.315715	0.364164	1.56427	-0.407173	-0.287972	-0.504772
TRCN0000001693	PRKCA	5578	683	568	784	770	230	948	663.833	678.333	649.333	0.957248	-0.0630351	0.868481	0.893477	2.82206	-0.261826	0.198791	-0.0563083
TRCN0000001694	PRKCA	5578	1593	1161	1165	519	733	542	952.167	1306.33	598	0.45777	-1.12731	0.000205759	0.000389597	2.97871	-0.185399	-0.941907	-0.811377
TRCN0000001695	NEK4	6787	8139	7930	8878	6081	3930	2313	6211.83	8315.67	4108	0.494007	-1.0174	2.61e-06	6.19e-06	3.79322	0.0508115	-1.06821	-0.733399
TRCN0000001696	NEK4	6787	4527	3596	3682	3336	3519	3038	3616.33	3935	3297.67	0.838035	-0.254918	0.246422	0.29274	3.55827	0.271693	-0.526611	-0.192444
TRCN0000001697	NEK4	6787	6168	6027	6082	6493	9801	3888	6409.83	6092.33	6727.33	1.10423	0.14304	0.43013	0.479297	3.80685	0.028362	0.114678	0.0898958
TRCN0000001698	NEK4	6787	2361	2385	2586	3284	5115	7643	3895.67	2444	5347.33	2.18794	1.12958	1.56e-09	5.41e-09	3.59058	0.271397	0.858178	0.789814
TRCN0000001699	NEK4	6787	958	909	876	3372	854	758	1287.83	914.333	1661.33	1.81699	0.861549	0.000152698	0.000294855	3.10986	-0.0961911	0.957741	0.599657
TRCN0000001700	WEE1	7465	4763	4072	4571	3135	3045	3528	3852.33	4468.67	3236	0.724153	-0.465633	0.0336374	0.0468043	3.58572	0.272357	-0.73799	-0.341939
TRCN0000001701	WEE1	7465	1387	1358	1589	1874	1992	1627	1637.83	1444.67	1831	1.26742	0.341895	0.124112	0.156938	3.21427	-0.0073363	0.349231	0.230978
TRCN0000001702	WEE1	7465	5776	5415	4682	2367	3521	3276	4172.83	5291	3054.67	0.577333	-0.792525	0.000381819	0.000688516	3.62043	0.257525	-1.05005	-0.57386
TRCN0000001703	WEE1	7465	1735	1637	1618	1112	687	639	1238	1663.33	812.667	0.488577	-1.03334	0.00029837	0.000549432	3.09272	-0.109249	-0.924092	-0.744712
TRCN0000001704	WEE1	7465	1154	1086	1243	6	15	210	619	1161	77	0.0663221	-3.91437	1.64e-15	1.04e-14	2.79169	-0.274354	-3.64001	-2.78871
TRCN0000001705	MOS	4342	1567	1591	1271	4286	5044	9810	3928.17	1476.33	6380	4.32152	2.11154	3.89e-31	1.04e-29	3.59419	0.270424	1.84111	1.48649
TRCN0000001707	MOS	4342	1344	1133	964	384	1052	571	908	1147	669	0.583261	-0.777787	0.00817452	0.0123058	2.95809	-0.197113	-0.580675	-0.563404
TRCN0000001708	PSKH1	5681	507	469	523	961	2087	6405	1825.33	499.667	3151	6.3062	2.65677	1.45e-38	8.03e-37	3.26134	0.0441968	2.61258	1.87331
TRCN0000001709	PSKH1	5681	5059	4531	4057	1606	2247	1686	3197.67	4549	1846.33	0.405877	-1.30089	1.74e-07	4.68e-07	3.50483	0.257853	-1.55874	-0.934527
TRCN0000001710	PSKH1	5681	6364	5711	5621	337	740	303	3179.33	5898.67	460	0.0779837	-3.68068	6.97e-26	1.14e-24	3.50234	0.257246	-3.93793	-2.62292
TRCN0000001711	PSKH1	5681	338	293	320	260	962	205	396.333	317	475.667	1.50053	0.585468	0.0373178	0.0513479	2.59806	-0.340127	0.925595	0.403786
[truncated: 2,394 more rows]

## Sheet: OV207
Tag	GeneSymbol	Gene_Identifier	t0_bio1_norm	t0_bio2_norm	t0_bio3_norm	t1_bio1_norm	t1_bio2_norm	t1_bio3_norm	baseMean	baseMeanA	baseMeanB	foldChange	log2FoldChange	pval	padj	log10BaseMean	log2FoldChangeFitted	log2FoldChangeMinFitted	log2FoldChangeZscore
[truncated: 3,082 more rows]

[truncated: 12 more sheets: JHOC5, RMG1, RMG2, TOV21G, OVTOKO, HAC2, OVMANA, TUOC, OVAS, SMOV2, KOC7C, Sheet2]
